# Supplementary material for: Microbiota-induced peritrophic matrix regulates midgut homeostasis and prevents systemic infection of malaria vector mosquitoes
Source: PLoS Pathog. 2017 May 17;13(5):e1006391. doi: 10.1371/journal.ppat.1006391 (PMC5448818; doi:10.1371/journal.ppat.1006391)
Supplement: S1 File — Tab 1 (‘Significant genes’) lists all genes that were found to be differentially expressed in antibiotic treated versus control guts at one or more time points, together with their adjusted p values at each time point. Subsequent tabs contain the full output of DESeq2 differential expression analysis at each time point. (XLSX) [file ppat.1006391.s012.xlsx]

## Sheet: Significant genes
Gene ID	padj 0h	padj 5h	padj 24h	padj 72h	padj 96h
AGAP010859	1.25136e-08	NA	0.791196	NA	0.0273321
AGAP010863	1.25136e-08	NA	1.8449e-10	5.39121e-18	9.14508e-06
AGAP010858	5.86147e-07	NA	0.878439	NA	0.590413
AGAP003139	3.22283e-06	NA	0.00172119	0.000804802	0.158797
AGAP007650	5.64027e-06	0.00042766	0.796441	1.23178e-08	0.984735
AGAP000693	6.55314e-06	0.000171979	8.53173e-06	1.54863e-11	2.7252e-05
AGAP004935	7.01983e-06	0.515918	0.855375	3.24427e-43	0.933818
AGAP006718	7.01983e-06	NA	0.000102418	2.3406e-06	0.0317196
AGAP001971	7.50155e-06	0.0478741	0.918304	0.0361838	0.984735
AGAP000118	9.8438e-06	0.117488	0.633024	1.82452e-05	0.967251
AGAP011826	1.09702e-05	0.0423639	0.313543	1.39809e-09	0.999819
AGAP001718	2.57683e-05	NA	0.0855108	NA	0.000693733
AGAP002866	2.57683e-05	NA	0.0445828	NA	0.488194
AGAP007347	3.22502e-05	0.0150845	0.00340706	2.67376e-12	0.82082
AGAP013459	3.56102e-05	NA	0.79282	NA	0.101901
AGAP007651	3.56875e-05	NA	0.942567	3.81419e-14	0.933818
AGAP002906	5.42846e-05	0.000964729	0.831853	1.21457e-09	0.934658
AGAP004880	7.34378e-05	0.498004	0.996959	0.000477169	0.933818
AGAP011472	7.34378e-05	0.000935416	0.903332	3.97466e-10	0.933818
AGAP001234	0.000138096	0.274074	0.983596	1.12527e-14	0.933818
AGAP005326	0.000180659	NA	0.88398	1.45115e-74	0.984735
AGAP008704	0.00018789	0.00929633	0.840051	8.79522e-29	0.997441
AGAP011054	0.000282259	0.519324	0.883756	1.97624e-11	0.997441
AGAP008147	0.000575707	0.499045	0.868286	1.38957e-07	0.971916
AGAP008731	0.000691349	0.999959	2.86229e-05	0.0366349	0.0263517
AGAP001744	0.000734399	0.0559985	0.897995	2.23916e-06	0.984735
AGAP000694	0.00099352	0.0253647	0.000319661	3.55615e-85	0.00021239
AGAP008181	0.00109446	0.0237979	0.932608	1.55518e-07	0.933818
AGAP005948	0.00148901	0.861751	0.88398	0.169943	0.933818
AGAP004199	0.00159902	0.89944	0.911777	5.14944e-05	0.933818
AGAP008645	0.00159902	7.54333e-07	1.84965e-13	5.40177e-10	2.0462e-06
AGAP009993	0.00159902	0.00684879	0.915709	4.37056e-13	0.97772
AGAP002603	0.00162416	0.170742	0.897339	1.75358e-22	0.99488
AGAP002536	0.00189	NA	0.831853	NA	0.590624
AGAP006342	0.00189	0.0763553	3.10832e-11	5.91204e-07	2.85053e-08
AGAP009313	0.00189	0.0299469	0.000314405	9.06195e-58	0.00656828
AGAP005989	0.00232993	0.0430867	0.393732	0.00989669	0.933818
AGAP009588	0.00259195	NA	0.834594	1.56714e-15	0.943176
AGAP001203	0.00263969	NA	1.36247e-06	NA	0.933818
AGAP010056	0.00316505	0.115802	0.911777	0.000264878	0.933818
AGAP002227	0.0031882	0.802139	0.758304	1.69488e-12	0.999819
AGAP002118	0.00404911	0.0150371	0.865267	2.83772e-05	0.984735
AGAP006616	0.00567364	0.984619	0.868286	1.23178e-08	0.971916
AGAP007844	0.0058716	NA	0.936061	0.182569	0.943176
AGAP006195	0.00614728	0.0237979	0.000703015	3.99168e-15	6.57807e-07
AGAP001404	0.00693535	NA	0.993858	0.601757	0.985525
AGAP002852	0.00731051	0.401352	0.879058	0.0539276	0.984735
AGAP006194	0.00841915	0.00540358	0.000314405	3.52484e-21	0.00610984
AGAP008004	0.00841915	0.874844	0.781427	0.28135	0.816392
AGAP009048	0.00841915	NA	0.929729	NA	0.933818
AGAP008044	0.0105354	0.364974	0.911342	0.0158489	0.954974
AGAP002928	0.0129991	NA	NA	NA	NA
AGAP006343	0.0137846	0.322864	9.42364e-07	1.68574e-14	1.61815e-08
AGAP002879	0.0163372	0.000399887	0.831853	2.03474e-07	0.933818
AGAP002680	0.0190014	0.28725	0.897995	0.000136594	0.953842
AGAP009805	0.019464	NA	0.705492	NA	NA
AGAP006199	0.0215427	NA	0.878919	NA	0.730268
AGAP011848	0.0230507	NA	NA	NA	NA
AGAP027994	0.0250995	NA	0.942978	NA	0.960299
AGAP013543	0.0258727	0.0123622	0.0531975	1.54324e-44	0.00535002
AGAP008651	0.0261601	NA	0.868286	NA	0.933818
AGAP000376	0.0263671	NA	0.0445298	NA	0.737273
AGAP002883	0.0263671	0.667605	0.000703015	6.72297e-07	0.169432
AGAP003508	0.0263671	NA	0.899526	0.00635177	0.963116
AGAP008227	0.0263671	0.121362	0.831853	0.383389	0.933818
AGAP010326	0.0263671	NA	0.978279	0.565611	0.97772
AGAP011294	0.0263671	0.167265	0.0818365	2.52044e-17	0.0107736
AGAP005743	0.0272218	NA	0.868286	NA	0.954985
AGAP000491	0.0273759	0.355992	0.429501	0.00593712	0.97911
AGAP001501	0.0282895	NA	0.908592	NA	0.933818
AGAP003992	0.0282895	0.0581726	0.969273	0.154967	0.933818
AGAP007550	0.0282895	0.0217154	0.862986	9.50984e-05	0.999819
AGAP011479	0.0282895	NA	0.862717	0.0964715	0.933818
AGAP000897	0.0311571	0.571436	0.709402	1.32935e-11	0.998664
AGAP006961	0.0314141	0.63614	0.911777	0.448227	0.933818
AGAP010702	0.0314141	0.0242771	0.898144	0.198347	0.933818
AGAP013400	0.0314141	0.00156319	0.920093	0.0264099	0.933818
AGAP001212	0.031567	0.00290725	4.4656e-10	6.99881e-11	0.00314279
AGAP013296	0.031567	0.179231	0.88398	9.50984e-05	0.933818
AGAP011547	0.0315882	NA	0.994378	0.100932	0.966788
AGAP004842	0.0359484	0.0706373	0.851957	3.84351e-05	0.967251
AGAP008113	0.0360858	0.766377	5.30879e-05	1.24085e-15	0.302998
AGAP003547	0.0399895	NA	0.906993	NA	NA
AGAP005656	0.0399895	0.361133	0.963331	5.93762e-13	0.954974
AGAP006824	0.0417567	0.535282	0.934312	0.000154827	0.966804
AGAP009600	0.0417567	NA	0.953564	0.194674	0.933818
AGAP012129	0.0417567	0.980206	0.88575	0.00050983	0.933818
AGAP009281	0.041912	NA	0.705492	NA	NA
AGAP004190	0.0480333	NA	0.88398	0.198082	0.933818
AGAP009333	0.0513933	NA	0.831853	0.011294	0.997441
AGAP011303	0.0522752	0.00764938	0.429501	1.09993e-09	0.773954
AGAP012711	0.0522752	0.233339	0.05368	NA	0.956206
AGAP002084	0.0538591	0.466475	0.911342	0.00873081	0.935102
AGAP006327	0.0549922	0.00929633	0.96935	0.0204503	0.933818
AGAP001235	0.0553358	NA	0.78079	0.189829	0.935626
AGAP006645	0.0572809	0.00042766	0.887178	0.000125053	0.997203
AGAP012210	0.0579797	NA	NA	NA	NA
AGAP003350	0.063489	0.457556	0.88398	5.78352e-13	0.933818
AGAP002665	0.0643192	NA	0.909135	0.0012616	0.933818
AGAP013218	0.0643192	0.185029	0.88398	0.575368	0.933818
AGAP008437	0.0649281	0.180523	0.876074	1.383e-13	0.933818
AGAP008822	0.0649281	0.0110641	0.912776	0.1101	0.933818
AGAP009171	0.0649281	0.0964915	0.897995	6.86164e-05	0.995785
AGAP009225	0.0657733	NA	0.398398	9.47256e-05	0.0149772
AGAP002622	0.0674732	0.00386957	0.851957	0.586299	0.933818
AGAP002867	0.0674732	NA	0.313543	0.000162592	0.933818
AGAP003218	0.0674732	0.012251	0.936335	0.454219	0.933818
AGAP003785	0.0674732	0.00366351	0.90282	6.7658e-05	0.933818
AGAP009380	0.0677913	0.00280852	0.88398	NA	0.956206
AGAP010885	0.0678486	0.380889	0.870692	0.00151411	0.933818
AGAP008300	0.0682539	0.375709	0.868286	0.00377759	0.956206
AGAP008369	0.0682539	NA	0.89874	NA	NA
AGAP010039	0.0682539	0.417443	0.251571	9.50984e-05	0.997203
AGAP004874	0.068987	NA	0.87372	NA	NA
AGAP006775	0.0697217	0.000114412	0.945345	0.00635177	0.826244
AGAP002221	0.0722371	0.0698566	0.898144	0.00247973	0.969171
AGAP002626	0.0722371	0.6954	0.831853	0.00402243	0.933818
AGAP005861	0.0722371	0.00280852	0.78079	0.0767946	0.933818
AGAP008290	0.0722371	0.248441	0.879058	0.998982	0.11
AGAP011302	0.0722371	0.00366351	0.0403245	0.073066	0.0859231
AGAP012902	0.074399	NA	0.868153	NA	0.999819
AGAP006376	0.0745351	NA	0.834594	NA	0.98144
AGAP003942	0.0746811	NA	0.251571	NA	0.953842
AGAP000347	0.0777781	NA	0.840051	NA	NA
AGAP001190	0.0777781	0.00290725	0.831853	0.109929	0.113927
AGAP002940	0.0777781	0.275484	0.831853	0.0101711	0.965027
AGAP003623	0.0777781	0.0825657	0.988693	5.40668e-10	0.995884
AGAP006948	0.0777781	NA	0.851957	0.459982	0.956206
AGAP008939	0.0777781	NA	0.913583	0.412401	0.97772
AGAP010987	0.0812816	NA	0.944523	0.00137565	0.967251
AGAP011600	0.0815205	NA	0.998467	0.741097	0.933818
AGAP006143	0.0850808	NA	0.846203	NA	0.933818
AGAP009615	0.0850808	NA	0.88398	0.00155622	0.937508
AGAP011055	0.0850808	0.398456	0.88398	0.051839	0.935663
AGAP008853	0.0859465	0.220393	0.831026	2.96104e-05	0.933818
AGAP006958	0.086053	0.0923215	0.977791	0.358022	0.730268
AGAP007140	0.086053	0.00042766	0.831853	0.0402875	0.933818
AGAP007218	0.086053	0.620145	0.997077	0.00155622	0.995884
AGAP007633	0.086053	0.237239	0.945345	0.973045	0.999819
AGAP007676	0.086053	NA	0.984165	0.00405663	0.933818
AGAP008049	0.086053	NA	0.88398	0.00024701	0.984735
AGAP008151	0.086053	NA	0.894519	0.196633	0.946954
AGAP009182	0.086053	0.00280852	0.892175	0.00307578	0.958679
AGAP011563	0.086053	NA	0.887178	NA	0.963227
AGAP028373	0.086053	0.911128	0.897339	NA	0.933818
AGAP005239	0.0864689	NA	0.851957	NA	0.963116
AGAP004485	0.0874677	NA	0.962077	NA	0.933818
AGAP006818	0.0888167	0.0337747	0.911342	0.0652694	0.933818
AGAP011248	0.0888167	NA	0.955669	0.0625274	0.997203
AGAP012708	0.088913	0.000171979	0.88398	0.79123	0.933818
AGAP002129	0.0890774	0.919039	0.851957	0.000863785	0.967251
AGAP006358	0.0892015	NA	0.897339	NA	0.957437
AGAP010693	0.0946835	NA	0.995285	0.227731	0.933818
AGAP012992	0.0984833	0.00280562	0.878919	NA	0.920088
AGAP008582	0.914143	5.41294e-18	0.983127	NA	0.999263
AGAP008584	0.168819	2.1634e-08	0.989318	NA	0.937023
AGAP003106	0.96476	6.97983e-07	0.709402	NA	0.933818
AGAP008373	0.358805	7.54333e-07	0.00167062	NA	0.00641673
AGAP006432	0.736571	1.51791e-06	9.42364e-07	1.09993e-09	0.251733
AGAP001881	0.897853	2.38465e-06	0.831853	0.2423	0.933818
AGAP000092	0.652921	4.59424e-05	0.88398	NA	0.955935
AGAP000023	0.75535	0.000116096	0.879058	0.947001	0.792248
AGAP001601	0.92642	0.000126743	0.897339	0.515822	0.933818
AGAP004895	0.221433	0.000137399	0.0229496	NA	0.0216574
AGAP011098	0.383662	0.000171979	0.911777	6.65967e-06	0.791668
AGAP001512	0.345527	0.000182027	0.912776	0.000218005	0.577701
AGAP000296	0.814711	0.00022408	0.293405	0.000834851	0.00110151
AGAP011305	0.689823	0.000237937	0.0103906	0.818601	0.402718
AGAP005334	0.379041	0.0002775	1.48966e-11	0.00104278	2.53157e-08
AGAP001827	0.934229	0.000299813	0.868286	0.481951	0.953842
AGAP001649	0.847038	0.00042766	0.88398	0.00974274	0.984944
AGAP001942	0.749094	0.00042766	0.912776	0.405987	0.933818
AGAP003091	0.836046	0.00042766	0.926543	0.476734	0.933818
AGAP005310	0.661961	0.00042766	0.943196	0.65075	0.933818
AGAP006710	0.706331	0.00042766	0.949209	0.00487918	0.933818
AGAP008487	0.814087	0.000492974	0.88398	0.00551315	0.933818
AGAP002593	0.994767	0.000641287	0.897339	NA	0.98144
AGAP005627	0.917544	0.000826094	0.23851	0.000477169	0.933818
AGAP003934	0.738373	0.000935416	0.879058	NA	0.933818
AGAP003352	0.895433	0.00120165	0.303161	0.0142842	0.724019
AGAP000311	0.648086	0.00153589	0.955185	9.26487e-07	0.997441
AGAP011798	0.885969	0.00153589	0.831853	0.774831	0.967251
AGAP000862	0.873762	0.00156578	0.945345	0.605866	0.952982
AGAP028128	0.126274	0.00156578	0.885637	0.642337	0.984735
AGAP006962	0.174922	0.00164951	0.955185	0.00377759	0.933818
AGAP013189	0.178586	0.00164951	0.911777	0.471849	0.973365
AGAP007745	0.482403	0.00261763	3.44402e-12	0.00479801	7.58586e-08
AGAP006400	0.45103	0.00264547	0.655986	0.0212237	0.773954
AGAP007920	0.184931	0.00280852	0.99403	NA	0.933818
AGAP005750	0.74318	0.00288792	0.900683	0.821464	0.97911
AGAP007714	0.224834	0.00317168	0.953169	9.45244e-11	0.936974
AGAP011653	0.687657	0.00317168	0.902874	0.11714	0.97596
AGAP013393	0.370681	0.00317168	0.288074	0.650624	0.933818
AGAP003432	0.838076	0.00341036	0.88398	0.728452	0.937023
AGAP005234	0.372213	0.00345664	0.88398	0.396349	0.933818
AGAP003560	0.77828	0.00351853	0.88398	0.0503916	0.967251
AGAP004809	0.164454	0.003564	0.88398	0.00127502	0.949798
AGAP001721	0.153757	0.00359306	0.831853	0.00322078	0.933818
AGAP009379	0.547428	0.00366351	0.912776	0.0016639	0.933818
AGAP002919	0.879659	0.00368983	0.963331	0.728452	0.933818
AGAP008648	0.386096	0.00386957	0.911644	1.78825e-06	0.605687
AGAP006433	0.855399	0.00393283	0.876074	0.962246	0.933818
AGAP000100	0.300535	0.00400679	0.834267	0.985294	0.886763
AGAP008578	0.938935	0.00400679	0.963331	0.758989	0.97911
AGAP008018	0.930638	0.00409381	0.851957	0.972528	0.933818
AGAP002564	0.966273	0.00429065	0.868286	0.359866	0.984735
AGAP008244	0.420354	0.00449468	0.00858963	5.48212e-05	0.569776
AGAP005649	0.740851	0.00458206	0.88398	0.964749	0.961935
AGAP007142	0.602872	0.00458206	0.88398	0.840114	0.49068
AGAP011504	0.278766	0.00471366	0.831853	0.457168	0.933818
AGAP011603	0.329194	0.0049939	0.876074	0.0159594	0.985525
AGAP000973	0.983449	0.00540358	0.862986	0.0576983	0.956206
AGAP007921	0.736571	0.00559546	0.97249	0.0225102	0.997203
AGAP000313	0.931675	0.0058113	0.860885	0.0583348	0.963227
AGAP008225	0.237597	0.0064873	0.879058	0.0485943	0.933818
AGAP004775	0.173047	0.00655921	0.931093	0.0051902	0.935848
AGAP004845	0.258556	0.00655921	0.900018	0.460795	0.996208
AGAP009975	0.649949	0.00655921	0.954245	0.793683	0.933818
AGAP011808	0.694633	0.00655921	0.996548	NA	0.933818
AGAP013036	0.421314	0.00655921	0.88398	0.134041	0.933818
AGAP003928	0.897853	0.00662453	0.902402	NA	0.933818
AGAP012953	0.300535	0.0067025	0.915709	0.00218088	0.933818
AGAP003652	0.969756	0.00684879	0.88398	0.00749145	0.96333
AGAP005960	0.569393	0.00711925	0.88398	0.203134	0.933818
AGAP002327	0.891807	0.00712543	0.884809	0.0105221	0.911011
AGAP002306	0.84299	0.00764938	0.88398	4.08686e-06	0.933818
AGAP002352	0.165505	0.00764938	0.920232	0.0781277	0.933818
AGAP002914	0.880604	0.00764938	0.969273	0.949886	0.933818
AGAP003519	0.772261	0.00764938	0.963331	0.926906	0.845289
AGAP006037	0.943532	0.00764938	0.911342	0.28788	0.984735
AGAP006383	0.950136	0.00764938	0.963451	0.549591	0.933818
AGAP006796	0.992448	0.00764938	0.00211209	0.22954	4.01772e-08
AGAP010498	0.467037	0.00764938	0.890514	0.0236783	0.943176
AGAP010764	0.346278	0.00764938	0.988244	0.41558	0.933818
AGAP011352	0.974529	0.00764938	0.000322036	0.827579	0.933818
AGAP011939	0.663533	0.00764938	0.706537	0.00645409	0.933818
AGAP013255	0.759943	0.00764938	3.31295e-06	0.702693	0.107671
AGAP010698	0.237962	0.00794858	0.88398	0.142309	0.936974
AGAP000184	0.631827	0.00842628	0.834594	0.755148	0.984944
AGAP008761	0.434254	0.00842628	0.429501	0.292051	0.935626
AGAP011050	0.278766	0.00842628	0.831853	0.210985	0.967251
AGAP000448	0.938956	0.00929633	0.962205	NA	0.989383
AGAP001027	0.975187	0.00929633	0.831026	0.55159	0.967251
AGAP000261	0.995887	0.00945876	0.88575	0.525661	0.933818
AGAP007619	0.482403	0.00945975	0.825749	0.000207452	0.886763
AGAP003183	0.857963	0.0103806	0.972367	0.591676	0.933818
AGAP008212	0.712882	0.0105921	0.88398	0.391403	0.99521
AGAP003578	0.990624	0.0107617	0.945345	0.197365	0.937023
AGAP007747	0.493942	0.0107617	1.7825e-11	0.0130371	3.912e-09
AGAP001911	0.791261	0.0111122	0.88398	0.318206	0.933818
AGAP003614	0.853292	0.0111122	0.839594	0.956642	0.933818
AGAP006647	0.640729	0.0111122	0.878919	0.575979	0.933818
AGAP007053	0.258556	0.0114976	0.954416	0.00110473	0.933818
AGAP005856	0.924538	0.0119772	0.877721	0.0346492	0.986722
AGAP001477	0.534597	0.0122936	0.876074	0.264035	0.933818
AGAP005467	0.969084	0.0122936	0.879058	0.663929	0.943176
AGAP004218	0.759429	0.0123622	0.885906	0.519967	0.933818
AGAP003074	0.987529	0.0127168	0.942978	0.88592	0.951158
AGAP005563	0.928001	0.0127168	0.853234	0.975711	0.933818
AGAP011353	0.996268	0.0127617	0.88398	0.866406	0.933818
AGAP008315	0.631621	0.0129875	0.89132	0.803761	0.911011
AGAP006264	0.178586	0.0137192	0.954245	0.230858	0.986687
AGAP008372	0.348661	0.0137192	0.911777	0.772975	0.933818
AGAP010010	0.366886	0.0139812	0.98864	0.0887163	0.933818
AGAP004094	0.736571	0.0144303	0.880943	0.43277	0.933818
AGAP010174	0.354256	0.0146098	0.953169	0.20482	0.961427
AGAP003687	0.843309	0.014787	0.906361	0.464349	0.997441
AGAP005394	0.891604	0.014787	0.831026	0.973045	0.985525
AGAP001635	0.517957	0.0154888	0.743235	0.000225329	0.911011
AGAP007906	0.736571	0.0162449	0.921761	0.808566	0.911011
AGAP004739	0.676776	0.0171268	0.943196	0.324563	0.984735
AGAP007406	0.722813	0.0176091	0.859479	4.5416e-09	0.964793
AGAP007374	0.27742	0.017935	1.76209e-13	2.83429e-09	7.06558e-05
AGAP013066	0.9384	0.0192683	0.753185	0.853833	0.933818
AGAP000881	0.987939	0.0195358	0.995374	0.642977	0.98144
AGAP007088	0.569509	0.0206005	0.897995	0.821464	0.933818
AGAP003738	0.279246	0.0215563	0.879058	0.937133	0.997441
AGAP008370	0.382457	0.0217154	0.892175	0.120899	0.933818
AGAP011634	0.490974	0.0217154	0.781427	0.732852	0.944212
AGAP028153	0.349039	0.0217154	0.955917	9.76425e-07	0.933818
AGAP006206	0.773561	0.0219991	0.929729	0.824486	0.933818
AGAP007460	0.253845	0.0219991	0.79633	0.0563682	0.933818
AGAP005291	0.706165	0.0221354	0.942567	0.907036	0.365491
AGAP009433	0.769295	0.0223712	0.954245	0.838038	0.933818
AGAP001299	0.91133	0.0226599	0.868286	0.986415	0.933818
AGAP011178	0.772261	0.0226599	0.984916	0.653942	0.971916
AGAP007125	0.209221	0.0229661	0.868286	0.051839	0.997441
AGAP001760	0.5771	0.0231056	0.978535	0.464304	0.933818
AGAP010514	0.739402	0.0231056	0.911777	0.289462	0.933818
AGAP010690	0.382457	0.0234738	0.88398	0.181445	0.997441
AGAP012397	0.676776	0.0234738	0.88398	0.117494	0.964793
AGAP008838	0.173047	0.023576	0.895629	0.20434	0.973815
AGAP005645	0.90569	0.0237979	0.79633	0.880939	0.956206
AGAP009906	0.375969	0.0237979	0.979176	0.50619	0.933818
AGAP010458	0.258556	0.0237979	0.969273	NA	0.933818
AGAP000536	0.712369	0.0238564	0.945345	0.664137	0.911011
AGAP003842	0.253279	0.0242073	0.906368	0.0130877	0.948782
AGAP000241	0.812332	0.0244685	0.883756	0.58855	0.963227
AGAP007940	0.585812	0.0244685	0.939935	0.495159	0.933818
AGAP004519	0.669168	0.0247366	0.994235	0.270377	0.933818
AGAP004382	0.994767	0.0253647	0.904806	0.559031	0.933818
AGAP007361	0.794149	0.0253647	0.868286	0.000131012	0.933818
AGAP002848	0.51496	0.0264083	0.88398	0.680598	0.933818
AGAP006688	0.356301	0.0267941	0.879058	0.679813	0.933818
AGAP012745	0.728608	0.0267941	0.0445298	0.83872	0.713338
AGAP007302	0.790615	0.0267961	0.876074	0.973045	0.933818
AGAP005327	0.687657	0.0269825	0.872819	0.609976	0.933818
AGAP005728	0.761883	0.0272121	0.00104967	0.00495868	0.933818
AGAP001195	0.269836	0.0291084	0.963451	0.00204712	0.958679
AGAP002026	0.931159	0.0291783	0.910566	NA	0.942269
AGAP003475	0.897853	0.0291783	0.932608	0.721024	0.997441
AGAP013327	0.258556	0.0291783	0.906765	NA	0.933818
AGAP004990	0.422728	0.0303458	0.896056	2.18624e-06	0.997441
AGAP010733	0.730427	0.0313694	0.591824	0.991846	0.933818
AGAP000528	0.315425	0.0314153	0.911777	0.548551	0.933818
AGAP008601	0.53925	0.0321665	0.960664	0.0052684	0.933818
AGAP004556	0.434026	0.0328485	0.912776	0.044601	0.986819
AGAP005847	0.70984	0.0328485	0.932835	NA	0.933818
AGAP008176	0.589106	0.0328485	0.932835	0.056603	0.943176
AGAP008946	0.967007	0.0328485	0.955917	NA	0.997441
AGAP010007	0.534597	0.033324	0.900051	0.28135	0.933818
AGAP003869	0.555042	0.0335045	0.944523	0.295895	0.992671
AGAP002393	0.674983	0.0335142	0.000490079	0.00272156	0.00695766
AGAP005007	0.296006	0.0337371	0.88398	0.518311	0.97911
AGAP005221	0.354256	0.0337371	0.868153	0.382931	0.933818
AGAP005404	0.166148	0.0337371	0.863285	0.135234	0.956206
AGAP007638	0.958417	0.0337371	0.868286	0.222827	0.961262
AGAP012292	0.566153	0.0337579	0.79282	0.00915438	0.205388
AGAP001805	0.811052	0.0341261	0.979035	0.515536	0.933818
AGAP001447	0.569701	0.0341564	0.993858	0.466614	0.933818
AGAP003422	0.608212	0.0341564	0.88398	2.89627e-06	0.982892
AGAP008962	0.278766	0.0342876	0.96936	0.0858289	0.933818
AGAP001791	0.278488	0.0344312	0.868286	0.000923144	0.936974
AGAP005134	0.470496	0.0344312	0.900051	0.0575328	0.956206
AGAP000949	0.739402	0.0351636	0.88398	0.529552	0.933818
AGAP001021	0.933255	0.0351636	0.929435	0.622957	0.933818
AGAP002171	0.379041	0.0351636	0.962077	0.0450546	0.933818
AGAP004768	0.573256	0.0358295	0.908844	0.00549012	0.999819
AGAP005942	0.409763	0.0358295	0.88398	2.90253e-05	0.773954
AGAP002858	0.403996	0.0362375	0.862986	0.00664867	0.935626
AGAP007064	0.11062	0.0370123	0.945345	0.010664	0.933818
AGAP028215	0.403996	0.0372382	0.911777	0.031444	0.933818
AGAP006711	0.5104	0.0379233	0.876074	0.162396	0.933818
AGAP001192	0.616661	0.0379421	0.862986	0.330807	0.0405753
AGAP011800	0.928684	0.0380598	0.90282	0.821464	0.933818
AGAP007491	0.969375	0.0381112	0.868286	0.00119324	0.97911
AGAP006434	0.814087	0.0394531	0.897339	0.908999	0.933818
AGAP003209	0.736571	0.0398616	0.88398	0.964749	0.933818
AGAP006594	0.325434	0.0399975	0.876074	0.528597	0.933818
AGAP007954	0.772261	0.0403145	0.868286	0.784541	0.942269
AGAP002868	0.811996	0.0411413	0.903332	0.624701	0.982537
AGAP005549	0.604866	0.0411413	0.851957	0.423014	0.933818
AGAP001763	0.881277	0.0413196	0.876074	NA	0.933818
AGAP012350	0.928985	0.0413196	0.831026	0.475755	0.933818
AGAP000565	0.805058	0.0417574	0.988244	0.947001	0.933818
AGAP002652	0.893465	0.0417574	0.851957	0.473371	0.933818
AGAP001600	0.26639	0.0423639	0.96615	0.825542	0.933818
AGAP001759	0.847147	0.0423639	0.876074	0.702693	0.984735
AGAP003337	0.707437	0.0423639	0.88398	0.993883	0.933818
AGAP005802	0.736571	0.0423639	0.904932	0.388096	0.933818
AGAP006225	0.879222	0.0423639	0.942978	0.940015	0.999129
AGAP010386	0.170853	0.0423639	0.868286	0.150289	0.933818
AGAP002396	0.894919	0.0429249	0.868286	4.746e-05	0.99488
AGAP000414	0.679958	0.0448782	0.938676	0.964749	0.933818
AGAP007217	0.137901	0.0448782	0.949209	0.0012353	0.962666
AGAP008219	0.935957	0.0448782	0.962077	0.457307	0.947439
AGAP012984	0.5771	0.0448782	0.937283	0.00118969	0.997441
AGAP005935	0.631621	0.0472938	0.88398	0.736628	0.933818
AGAP009546	0.772162	0.0472938	0.995285	0.44382	0.933818
AGAP003806	0.2466	0.0478741	0.982524	0.447632	0.935663
AGAP006576	0.592421	0.0479704	0.89469	0.399637	0.933818
AGAP007165	0.721258	0.0481327	0.904806	0.845886	0.742744
AGAP010308	0.794149	0.0481327	0.900266	0.0065891	0.933818
AGAP002520	0.843752	0.0493101	0.91696	0.0683803	0.933818
AGAP007103	0.277449	0.0496842	0.868153	2.43259e-07	0.968961
AGAP007593	0.814892	0.0496842	0.79633	0.821464	0.933818
AGAP008684	0.178586	0.0502055	0.90282	0.0999891	0.933818
AGAP009197	0.748545	0.0502055	0.897339	0.973045	0.876114
AGAP006187	0.744639	0.0503852	0.743235	0.471625	0.938834
AGAP009031	0.51496	0.0506404	0.897339	0.36954	0.933818
AGAP002364	0.920361	0.050699	0.876074	0.433412	0.997441
AGAP004513	0.312046	0.0512251	0.920093	1.39169e-06	0.933818
AGAP004770	0.156514	0.0512251	0.353224	NA	0.95303
AGAP006380	0.262858	0.0515473	0.124165	0.393143	0.933818
AGAP008213	0.871294	0.0515473	0.941446	0.0757985	0.933818
AGAP003769	0.789745	0.0523299	0.753185	0.972554	0.911011
AGAP002508	0.178586	0.0526147	0.88398	0.000114785	0.953842
AGAP005608	0.323966	0.0536912	0.88398	0.00513513	0.978216
AGAP001910	0.608212	0.0549904	0.963331	0.480935	0.933818
AGAP000076	0.646865	0.0551985	0.938676	0.947001	0.933818
AGAP000534	0.95226	0.0551985	0.879058	0.60654	0.937023
AGAP009024	0.32666	0.0551985	0.992117	0.29261	0.99521
AGAP009818	0.393693	0.0551985	0.991612	0.000376545	0.933818
AGAP011805	0.153757	0.0551985	0.851957	0.055751	0.933818
AGAP009863	0.379041	0.0553227	0.868286	0.0579414	0.99521
AGAP004065	0.209221	0.0555837	0.96641	0.00806913	0.956206
AGAP005427	0.818453	0.0556882	0.887793	0.507098	0.933818
AGAP007286	0.894919	0.0557705	0.98588	NA	0.933818
AGAP010536	0.526062	0.0559017	0.995285	0.137682	0.956206
AGAP008916	0.796821	0.0559985	0.900051	0.473371	0.933818
AGAP007642	0.892204	0.0569748	0.79282	0.00166787	0.97911
AGAP000883	0.765619	0.0570284	0.88398	0.00908477	0.989233
AGAP006871	0.660031	0.0570284	0.912776	0.601757	0.933818
AGAP009438	0.578776	0.0570284	0.972853	0.973164	0.997441
AGAP009441	0.739402	0.0575601	0.868286	6.55883e-08	0.933818
AGAP001903	0.879774	0.0581726	0.915709	0.744268	0.933818
AGAP003069	0.567074	0.0581726	0.897995	0.603288	0.933818
AGAP009173	0.736416	0.0581726	0.256438	0.609185	0.975556
AGAP004557	0.5771	0.0582195	0.88398	0.0416966	0.933818
AGAP010051	0.591376	0.0582195	0.972331	0.00480168	0.933818
AGAP012272	0.908809	0.0582195	0.916627	NA	0.933818
AGAP006740	0.393693	0.059316	0.897339	0.254375	0.933818
AGAP002063	0.404661	0.0598367	0.945345	0.561244	0.946954
AGAP008065	0.660031	0.0598367	0.883756	0.0314467	0.936974
AGAP003629	0.32666	0.0611932	0.876074	0.000788554	0.935663
AGAP005175	0.863013	0.0611932	0.972853	0.674023	0.933818
AGAP007543	0.498533	0.0625184	0.88398	0.240097	0.331428
AGAP005381	0.866943	0.0637092	0.859479	0.629134	0.997203
AGAP002659	0.655746	0.0650234	0.88398	0.447632	0.978216
AGAP002851	0.586877	0.0660198	0.0233162	0.869376	0.933818
AGAP003048	0.151143	0.0660198	0.851957	0.00438464	0.988134
AGAP003257	0.345872	0.0660198	0.862717	0.81691	0.961427
AGAP009945	0.969375	0.0660198	0.88398	0.973045	0.999819
AGAP006090	0.194807	0.0668045	0.88398	0.153989	0.933818
AGAP013146	0.705407	0.0668045	0.912776	0.721024	0.983999
AGAP004296	0.773561	0.067125	0.88398	0.804899	0.933818
AGAP028143	0.740027	0.0698566	0.983596	0.448227	0.933818
AGAP009473	0.348661	0.0706373	0.0391966	0.000139511	0.289902
AGAP012038	0.914589	0.0706373	0.88398	0.464349	0.933818
AGAP002931	0.599679	0.0708495	0.945862	0.530508	0.867719
AGAP002395	0.609772	0.0710942	0.942594	0.452056	0.791668
AGAP007112	0.342251	0.0710942	0.900346	0.395388	0.982892
AGAP007480	0.251246	0.0710942	0.976781	0.00850875	0.933818
AGAP007968	0.739402	0.0710942	0.96275	0.908727	0.961427
AGAP011047	0.954192	0.0710942	1.84965e-13	NA	0.099201
AGAP028019	0.173047	0.0721462	0.906368	0.229325	0.933818
AGAP000699	0.783174	0.0742728	0.99403	0.743093	0.95026
AGAP008492	0.114246	0.0742728	0.88398	1.97096e-05	0.997441
AGAP003542	0.454682	0.0750927	0.88398	0.0779362	0.933818
AGAP004742	0.297734	0.0753819	0.912776	0.448227	0.963116
AGAP000044	0.798856	0.0758044	0.983596	0.649031	0.933818
AGAP000143	0.828449	0.0758806	0.88398	0.721024	0.97911
AGAP002418	0.628489	0.0758806	0.954245	0.501692	0.997441
AGAP003890	0.284174	0.0758806	0.876074	0.0338653	0.967251
AGAP011777	0.706165	0.0758806	0.92023	0.732504	0.933818
AGAP012048	0.862436	0.0758806	0.839594	0.157382	0.963714
AGAP000367	0.790615	0.07624	0.972311	0.792801	0.934103
AGAP000399	0.782707	0.0763553	0.887178	0.00539936	0.933818
AGAP006040	0.579907	0.0763553	0.876074	0.838328	0.956206
AGAP008632	0.755542	0.0763553	0.88398	0.540129	0.947308
AGAP002464	0.652921	0.0764985	0.978385	0.591676	0.933818
AGAP001380	0.623609	0.0771921	0.982422	0.193501	0.997441
AGAP009866	0.601583	0.0779878	0.932835	NA	0.933818
AGAP001303	0.9203	0.0783608	0.981662	0.0528979	0.933818
AGAP011842	0.892204	0.0783608	0.929557	0.986415	0.886763
AGAP010447	0.61839	0.0797004	0.851957	NA	0.936974
AGAP002684	0.457282	0.0797387	0.868286	0.366569	0.933818
AGAP005093	0.285325	0.0801821	0.675167	6.97807e-05	0.933818
AGAP002754	0.873762	0.0809989	0.945345	0.709233	0.933818
AGAP002653	0.858121	0.0812812	0.984916	0.162834	0.933818
AGAP006778	0.861546	0.0824296	0.88398	0.31818	0.943176
AGAP010224	0.612084	0.0824296	0.88398	0.952708	0.933818
AGAP003167	0.838411	0.0825657	0.904144	0.612085	0.999819
AGAP003719	0.960734	0.0825657	0.88398	0.777605	0.974844
AGAP001102	0.135029	0.0825921	0.868286	0.515883	0.997203
AGAP007254	0.329194	0.0825921	0.88398	0.0966835	0.97772
AGAP007388	0.884039	0.0825921	0.868153	0.901301	0.933818
AGAP002654	0.891807	0.0826776	0.913146	0.65075	0.933818
AGAP003289	0.631827	0.0826776	0.988585	0.556769	0.933818
AGAP011828	0.451015	0.0826776	0.88398	0.54016	0.997441
AGAP004609	0.5771	0.0839404	0.984916	0.211093	0.963227
AGAP007209	0.645826	0.0843824	0.389136	0.157708	0.933818
AGAP004064	0.183292	0.0849555	0.916627	0.801748	0.946804
AGAP012191	0.120954	0.0856123	0.705492	1.63044e-06	0.933818
AGAP011285	0.227644	0.0866826	0.945804	0.0396192	0.933818
AGAP001193	0.604866	0.0867769	0.88398	0.4114	0.933818
AGAP001274	0.83283	0.0867769	0.88398	0.525661	0.933818
AGAP009922	0.828268	0.0871778	0.88575	0.992269	0.933818
AGAP004417	0.173047	0.089148	0.897995	0.0117874	0.942269
AGAP001724	0.907732	0.0894146	0.95508	0.959936	0.998664
AGAP013202	0.114246	0.0908084	0.000168294	0.0098995	0.027919
AGAP006782	0.379041	0.0911788	0.88398	0.175429	0.933818
AGAP011133	0.124687	0.0912725	0.889195	0.0632715	0.827203
AGAP000935	0.83283	0.0915345	0.911777	0.88592	0.997203
AGAP003692	0.277449	0.0915345	0.906765	0.125568	0.933818
AGAP007809	0.799812	0.0915345	0.964634	0.0096385	0.957437
AGAP010894	0.6999	0.0915345	0.975123	0.211093	0.967128
AGAP005375	0.785568	0.0916757	0.879058	0.726334	0.999263
AGAP008491	0.739235	0.0916757	0.839311	0.983739	0.933818
AGAP011723	0.769325	0.0916757	0.911777	0.549591	0.973663
AGAP013333	0.177576	0.0916757	0.929843	0.180168	0.933818
AGAP003638	0.95226	0.0920022	0.942978	0.954805	0.933818
AGAP005288	0.889541	0.0920022	0.88575	0.983739	0.933818
AGAP008296	0.798856	0.0920022	0.947381	4.28282e-05	0.886763
AGAP001754	0.847612	0.0923215	0.913146	0.990252	0.933818
AGAP004678	0.926088	0.0923215	0.929843	0.11714	0.967251
AGAP007366	0.687657	0.0923215	0.879058	0.0940198	0.984735
AGAP009288	0.568972	0.0923215	0.932835	0.698449	0.933818
AGAP012121	0.278766	0.0923215	0.887178	0.0612651	0.967251
AGAP028038	0.903234	0.0923215	0.912776	0.0559662	0.933818
AGAP003595	0.558536	0.093569	0.987761	0.397974	0.933818
AGAP010042	0.709538	0.093569	0.912776	0.821065	0.99661
AGAP003181	0.156179	0.0950428	0.000703015	0.0264141	0.577701
AGAP000718	0.892204	0.0950621	0.960067	0.931078	0.946804
AGAP004550	0.83283	0.0950882	0.885151	NA	0.886763
AGAP006709	0.740016	0.0953139	0.955917	0.511201	0.933818
AGAP011564	0.693033	0.0953394	0.906765	NA	0.936974
AGAP005323	0.845099	0.0954671	0.876074	0.526999	0.933818
AGAP001205	0.264579	0.0954989	0.868286	0.0475335	0.943176
AGAP001420	0.612084	0.0954989	0.900346	0.987307	0.933818
AGAP007128	0.427289	0.0964915	0.953231	0.35989	0.691586
AGAP005282	0.880238	0.096743	0.899526	0.838038	0.933818
AGAP003592	0.761972	0.0970619	0.879058	0.400855	0.963227
AGAP004322	0.195812	0.0970619	0.887562	0.160105	0.933818
AGAP005121	0.850016	0.0970619	0.993794	0.941839	0.933818
AGAP009942	0.847453	0.0972345	0.999795	NA	0.933818
AGAP012310	0.933895	0.0973149	0.999795	0.987307	0.937508
AGAP003649	0.728608	0.0977563	0.911777	0.846084	0.933818
AGAP010935	0.51496	0.0979903	0.00480125	0.0346492	0.0149772
AGAP004514	0.693033	0.09803	0.908592	0.0354596	0.933818
AGAP006043	0.703806	0.0984609	0.983278	0.211093	0.933818
AGAP006907	0.567074	0.0984609	0.929843	0.0292784	0.933818
AGAP001713	0.736571	0.0994338	0.960318	0.271868	0.961427
AGAP004459	0.509053	0.0994338	0.911777	0.518311	0.984735
AGAP008310	0.278766	0.0994338	0.144261	0.65075	0.933818
AGAP005335	0.114246	NA	1.84965e-13	0.0016118	5.66346e-07
AGAP000574	0.378386	NA	1.36247e-06	0.191102	0.886763
AGAP005242	0.778973	NA	1.36247e-06	0.986415	0.755103
AGAP004916	0.288826	0.38479	3.89795e-05	2.89627e-06	6.84712e-05
AGAP012296	0.202746	0.424929	8.81066e-05	3.51788e-05	0.000639143
AGAP002643	0.988102	0.720013	0.000323357	0.796216	1.26038e-05
AGAP000570	0.81099	0.220393	0.000456852	0.924804	0.000527683
AGAP006795	0.736571	0.922227	0.000491926	0.702912	0.00619686
AGAP010934	0.278766	NA	0.00087981	0.0076388	0.933818
AGAP013252	0.615894	NA	0.00136257	NA	0.000163944
AGAP004918	0.194044	0.596416	0.00171654	1.97571e-06	8.70246e-05
AGAP006427	0.882188	NA	0.00237209	0.729136	0.143879
AGAP010816	0.309704	NA	0.00240959	6.37151e-05	0.0022897
AGAP002323	0.811052	0.360331	0.00331531	0.00151662	0.0227535
AGAP006521	0.365957	NA	0.00372789	0.00121408	0.0177157
AGAP000807	0.771571	NA	0.00394068	0.853947	0.854025
AGAP002865	0.825944	0.252182	0.00454369	0.400855	0.933818
AGAP001256	0.906133	NA	0.0108342	0.0810741	0.765936
AGAP007746	0.804952	NA	0.0123632	NA	0.00161365
AGAP001563	0.399183	0.117488	0.0183556	0.750835	0.911011
AGAP005526	NA	NA	0.0213137	NA	NA
AGAP000586	0.639351	0.319036	0.0228611	0.58359	0.00656828
AGAP002648	NA	NA	0.0229496	NA	NA
AGAP002663	0.779963	NA	0.0233162	NA	0.0422049
AGAP010240	0.657871	0.398265	0.0233162	0.036141	0.911011
AGAP007990	0.748108	0.328568	0.0254847	0.97626	0.911011
AGAP001610	0.989057	0.285073	0.0288746	0.716538	6.70374e-06
AGAP001660	0.804952	NA	0.0319346	NA	NA
AGAP011477	0.894963	0.2664	0.0350393	0.962246	0.997441
AGAP013009	NA	NA	0.0366244	NA	NA
AGAP003944	NA	NA	0.0388933	NA	NA
AGAP001215	0.512385	0.550075	0.042651	6.47213e-06	0.911011
AGAP004376	0.769325	0.841675	0.042651	0.774831	0.933818
AGAP011052	0.399183	0.800196	0.042651	8.49225e-05	0.00610984
AGAP006226	0.542478	0.161222	0.0514996	0.099451	0.886763
AGAP002635	0.88506	NA	0.05368	NA	0.159029
AGAP012586	NA	NA	0.05368	NA	NA
AGAP001672	NA	NA	0.0560816	NA	NA
AGAP013275	NA	NA	0.0563304	NA	NA
AGAP001321	0.652921	0.330557	0.0606253	0.0101677	0.954985
AGAP007924	NA	NA	0.072139	NA	NA
AGAP011051	0.951526	0.524161	0.0779416	0.997659	0.275697
AGAP001412	0.892131	NA	0.0781679	NA	0.992874
AGAP011807	0.41022	0.497515	0.0818365	1.13475e-05	0.876114
AGAP004788	0.994767	NA	0.0831888	NA	0.933818
AGAP011728	NA	NA	0.0835922	NA	NA
AGAP011824	0.507659	0.373761	0.0871794	0.612085	2.85053e-08
AGAP002041	NA	NA	0.0939813	NA	NA
AGAP006736	0.829117	NA	0.0951296	0.779163	0.946804
AGAP013194	0.448358	NA	0.831853	2.52212e-15	0.984735
AGAP006416	0.261717	0.717219	0.846203	3.81419e-14	0.194073
AGAP000692	0.687657	0.919418	0.949961	2.04786e-12	0.600212
AGAP004251	0.794018	0.401352	0.912776	5.80505e-11	0.967251
AGAP002828	0.375969	0.138118	0.883756	1.84521e-09	0.961427
AGAP007395	0.124823	NA	0.88398	1.23178e-08	0.933818
AGAP002455	0.138353	0.329141	0.855291	1.73127e-08	0.966788
AGAP001240	0.378386	0.343163	0.993605	2.34874e-08	0.124881
AGAP002358	0.209221	NA	0.705492	7.92931e-08	0.128589
AGAP011107	0.137901	0.626749	0.876074	1.31014e-07	0.933818
AGAP007781	0.385585	NA	0.844734	1.99382e-07	0.998664
AGAP010118	0.113809	0.902957	0.88398	3.66061e-07	0.984735
AGAP004088	0.644404	0.350314	0.945345	4.36167e-07	0.936974
AGAP008931	0.87821	0.737271	0.831853	5.18663e-07	0.933818
AGAP006793	0.569617	0.841675	0.911777	8.08867e-07	0.791668
AGAP004603	0.775567	0.54634	0.966897	9.77288e-07	0.945075
AGAP011471	0.161459	0.230062	0.904144	1.04352e-06	0.999819
AGAP012609	0.195812	NA	0.895897	1.04352e-06	0.997441
AGAP001032	0.308427	0.346574	0.911777	1.57768e-06	0.933818
AGAP011630	0.818453	0.459614	0.876074	1.6382e-06	0.605687
AGAP007843	0.427289	0.108225	0.899844	1.79034e-06	0.97772
AGAP007309	0.117662	0.262184	0.883756	2.94134e-06	0.936974
AGAP005749	0.41022	0.792667	0.953169	5.74457e-06	0.988656
AGAP008036	0.19098	0.900867	0.876074	5.95403e-06	0.967251
AGAP001502	0.518676	0.353591	0.851957	6.65967e-06	0.984735
AGAP007970	0.847004	NA	0.88575	1.00561e-05	0.933818
AGAP009323	0.345872	0.400958	0.995285	1.45641e-05	0.97772
AGAP004196	0.451015	0.206315	0.831853	2.22471e-05	0.943176
AGAP005402	0.247974	0.391115	0.876074	2.52846e-05	0.997441
AGAP007386	0.371637	0.73182	0.897995	3.68e-05	0.52724
AGAP009867	0.615894	0.507938	0.831853	4.746e-05	0.997441
AGAP010037	0.757641	NA	0.946998	6.33359e-05	0.933818
AGAP001107	0.32666	0.526021	0.892175	6.98587e-05	0.982103
AGAP010929	0.843868	0.130601	0.868153	9.87963e-05	0.933818
AGAP010568	0.434129	0.533976	0.868286	0.000118992	0.963227
AGAP009883	0.553154	0.893212	0.88398	0.000119503	0.96521
AGAP003484	0.156514	NA	0.453479	0.000154827	0.933818
AGAP009745	0.652787	0.148312	0.88398	0.000175026	0.997441
AGAP013359	0.277449	0.342003	0.932835	0.000184572	0.239844
AGAP002182	0.41022	0.251078	0.851957	0.000193197	0.953842
AGAP011150	0.309704	0.841675	0.876074	0.000206407	0.967251
AGAP011825	0.31186	0.650873	0.831853	0.000218969	0.933818
AGAP009850	0.555097	0.73983	0.900051	0.000235861	0.942269
AGAP006949	0.532658	0.739549	0.911777	0.000245718	0.949798
AGAP028050	0.181306	NA	0.998512	0.000250443	0.892255
AGAP003238	0.314184	0.199768	0.911777	0.000295756	0.933818
AGAP008861	0.685174	0.32969	0.755328	0.000311946	0.911011
AGAP009276	0.293124	NA	0.88398	0.00034159	0.933818
AGAP009537	0.614757	0.639953	0.831853	0.000353259	0.949798
AGAP008774	0.174922	0.379984	0.868153	0.000428588	0.933818
AGAP010716	0.674983	0.893212	0.831853	0.000454295	0.0263517
AGAP010210	0.637578	0.899117	0.851957	0.000525921	0.933818
AGAP009982	0.971241	NA	0.88398	0.000581376	0.961427
AGAP000784	0.571646	0.310442	0.911777	0.000594639	0.933818
AGAP010267	0.774273	0.321271	0.988717	0.000607557	0.997441
AGAP010897	0.137901	0.372448	0.960318	0.000688381	0.999819
AGAP005813	0.564854	0.59765	0.753185	0.00085255	0.952024
AGAP006660	0.382457	0.13475	0.954245	0.000873061	0.997441
AGAP009443	0.258193	0.845496	0.911644	0.000911223	0.963116
AGAP009463	0.434254	0.23985	0.934636	0.000926603	0.963116
AGAP002459	0.240042	0.520906	0.883756	0.00097447	0.933818
AGAP005988	0.888208	0.359513	0.960318	0.00121408	0.935626
AGAP011200	0.420354	0.94525	0.876074	0.00124107	0.96333
AGAP003554	0.41022	NA	0.888071	0.00130431	0.742744
AGAP011402	0.515724	0.397618	0.528053	0.00155905	0.36769
AGAP010383	0.526722	0.600673	0.88398	0.00156219	0.999819
AGAP004843	0.80576	NA	0.982902	0.00165565	0.936974
AGAP004479	0.351302	NA	0.938676	0.00166787	0.983999
AGAP007055	0.178586	0.796478	0.88575	0.00166787	0.938834
AGAP009973	0.372951	0.208346	0.914768	0.00166787	0.933818
AGAP006424	0.693033	NA	0.868286	0.00182863	0.1339
AGAP001023	0.604569	0.919418	0.879058	0.00192968	0.933818
AGAP006096	0.863584	0.407114	0.887178	0.00195858	0.987179
AGAP028201	0.662027	0.539143	0.982422	0.00204712	0.933818
AGAP003533	0.646119	0.536673	0.879058	0.00218118	0.984735
AGAP008961	0.330658	NA	0.90368	0.00218118	0.958679
AGAP010876	0.422956	0.63901	0.949209	0.00218118	0.933818
AGAP012770	0.196971	0.716935	0.955917	0.00218118	0.966788
AGAP004164	0.815953	0.673043	0.9951	0.0025375	0.886763
AGAP001548	0.27742	0.357536	0.887178	0.00256892	0.993889
AGAP002359	0.811099	0.378914	0.872819	0.00269542	0.933818
AGAP009492	0.173047	0.635971	0.981662	0.00279371	0.933818
AGAP004777	0.635349	NA	0.88398	0.00307578	0.999819
AGAP004879	0.527439	0.73182	0.929843	0.00313752	0.953842
AGAP012407	0.239115	0.504596	0.883756	0.00313752	0.994632
AGAP009308	0.351302	NA	0.851957	0.00327635	0.933818
AGAP007975	0.778973	0.984032	0.89469	0.00342139	0.933818
AGAP010429	0.679595	0.129332	0.936061	0.00377759	0.933818
AGAP010036	0.790675	NA	0.960067	0.00402243	0.933818
AGAP004877	0.326927	0.930272	0.88398	0.00409025	0.984735
AGAP000849	0.674934	0.888019	0.562231	0.00429947	0.933818
AGAP009738	0.899825	0.919418	0.955917	0.00449772	0.933818
AGAP011476	0.336094	0.486147	0.868286	0.00468614	0.963116
AGAP002499	0.736571	0.272001	0.911777	0.00483719	0.992874
AGAP003883	0.323966	0.796478	0.868286	0.00507895	0.933818
AGAP002350	0.8352	0.375709	0.911777	0.00551315	0.956206
AGAP002413	0.719009	0.321797	0.908592	0.00551315	0.933818
AGAP009736	0.881388	0.782618	0.247595	0.00551315	0.986722
AGAP001320	0.772261	0.358351	0.879058	0.00563839	0.936974
AGAP001468	0.379041	NA	0.312781	0.00591767	0.886763
AGAP005807	0.53925	0.898161	0.853218	0.00645409	0.933818
AGAP009470	0.485423	0.195288	0.942978	0.00664867	0.933818
AGAP005757	0.292735	0.641847	0.851957	0.00676138	0.974844
AGAP001919	0.422956	0.121362	0.950548	0.0069946	0.944239
AGAP010606	0.526062	0.70626	0.831853	0.00734195	0.985879
AGAP007567	0.836381	NA	0.831026	0.00742204	0.935626
AGAP007029	0.907481	NA	0.994378	0.00772499	0.933818
AGAP007050	0.875468	0.728775	0.911777	0.00785415	0.988656
AGAP010550	0.453941	NA	0.902924	0.00826444	0.933818
AGAP001956	0.620412	0.180454	0.873148	0.00829291	0.82082
AGAP002800	0.168819	NA	0.983596	0.00866284	0.933818
AGAP003995	0.974986	0.399271	0.912776	0.00896752	0.937023
AGAP008922	0.938564	0.60609	0.963331	0.00908477	0.953836
AGAP002869	0.178586	0.871284	0.954245	0.00916541	0.933818
AGAP007618	0.383662	NA	0.997813	0.00916967	0.933818
AGAP007957	0.323966	0.851274	0.831853	0.00993258	0.999819
AGAP003556	0.371637	0.201142	0.851957	0.0101711	0.933818
AGAP010150	0.323966	0.787982	0.883756	0.010425	0.933818
AGAP008729	0.759103	0.968695	0.879058	0.0105221	0.984735
AGAP002193	0.833205	NA	0.897339	0.0106205	0.933818
AGAP010805	0.736416	0.218732	0.862986	0.0111968	0.933818
AGAP010842	0.312046	0.919039	0.920811	0.0113656	0.933818
AGAP002948	0.515388	0.22891	0.979226	0.011476	0.993996
AGAP006209	0.277449	0.216295	0.212366	0.0127467	0.954985
AGAP012971	0.710305	NA	0.979747	0.0127722	0.933818
AGAP008027	0.278766	0.537251	0.90282	0.0129607	0.933818
AGAP007206	0.305625	0.201142	0.868286	0.0130228	0.99191
AGAP001308	0.677805	NA	0.88398	0.0130371	0.933818
AGAP002419	0.438681	0.678241	0.941446	0.0130371	0.933818
AGAP007612	0.209221	0.188304	0.868286	0.0130371	0.585709
AGAP001569	0.277449	0.283192	0.983596	0.0133945	0.997441
AGAP004402	0.27742	NA	0.879058	0.0138549	0.765936
AGAP012204	0.652787	0.426536	0.920846	0.0140416	0.992697
AGAP003643	0.956765	0.202414	0.988717	0.0146443	0.933818
AGAP002482	0.673158	NA	0.850698	0.0149376	0.949798
AGAP009921	0.847867	NA	0.997813	0.0149376	0.936974
AGAP001799	0.616563	0.761635	0.876074	0.0149421	0.972404
AGAP011282	0.356301	NA	0.900051	0.014982	0.933818
AGAP011492	0.597144	0.876142	0.899526	0.015452	0.997441
AGAP013542	0.166148	0.800539	0.88398	0.0164636	0.933818
AGAP006996	0.497233	0.838398	0.88398	0.0165792	0.984735
AGAP007104	0.827315	0.936183	0.897995	0.017143	0.933818
AGAP007525	0.148806	NA	0.35121	0.017143	0.984735
AGAP010229	0.29592	0.283192	0.988585	0.018194	0.954985
AGAP012357	0.728377	0.946583	0.945345	0.0183471	0.955935
AGAP002186	0.151143	0.108713	0.88398	0.0185382	0.963116
AGAP007202	0.420354	0.793975	0.868153	0.0188471	0.997441
AGAP009788	0.542478	0.831856	0.851957	0.0193018	0.971916
AGAP011884	0.317362	0.252182	0.991645	0.019639	0.952982
AGAP002282	0.628489	NA	0.955917	0.0196878	0.997441
AGAP028206	0.153757	NA	0.868286	0.0200202	0.967251
AGAP008929	0.585156	0.722838	0.945345	0.0206	0.933818
AGAP008291	0.843309	0.782618	0.954245	0.0211409	0.994632
AGAP012842	0.676776	0.89944	0.91958	0.0211409	0.999819
AGAP013544	0.576674	0.475388	0.88398	0.0211409	0.82082
AGAP028425	0.927094	0.444666	0.88398	0.0211409	0.995884
AGAP007418	0.174997	0.819056	0.853234	0.022152	0.985525
AGAP007852	0.854261	0.268014	0.718069	0.0223847	0.933818
AGAP009642	0.253845	0.310442	0.943196	0.0227889	0.933818
AGAP008042	0.5771	0.502058	0.860885	0.0237973	0.963116
AGAP004854	0.981928	0.202414	0.911777	0.0239057	0.973365
AGAP006157	0.320971	NA	0.906993	0.0257219	0.769404
AGAP009904	0.156514	NA	0.974092	0.0261314	0.968438
AGAP005869	0.125333	0.829617	0.962077	0.0262938	0.967251
AGAP004026	0.153757	0.282114	0.988693	0.0264099	0.997441
AGAP005521	0.948664	NA	0.911777	0.0264099	0.933818
AGAP012654	0.635497	NA	0.924245	0.0288452	0.935626
AGAP002251	0.688997	0.968695	0.899844	0.0298338	0.933818
AGAP002067	0.489773	0.310429	0.911777	0.0303414	0.986722
AGAP009439	0.399183	0.993918	0.887178	0.030946	0.99488
AGAP002253	0.347846	0.700684	0.876074	0.0310688	0.986819
AGAP004002	0.548726	0.106501	0.911777	0.0310688	0.933818
AGAP012392	0.805058	0.210153	0.977893	0.0312175	0.933818
AGAP010137	0.583079	NA	0.972275	0.0325252	0.997441
AGAP003987	0.314686	0.406593	0.902402	0.0340748	0.995884
AGAP011806	0.285325	0.19613	0.851957	0.0342068	0.911011
AGAP011840	0.378386	0.814043	0.251571	0.0344759	0.933818
AGAP001475	0.688997	0.634137	0.868286	0.0346492	0.935626
AGAP005108	0.843157	0.62128	0.883756	0.034769	0.999819
AGAP004848	0.805058	0.90067	0.899844	0.0348765	0.971916
AGAP006474	0.329194	NA	0.781427	0.0350694	0.966867
AGAP006445	0.548726	0.307519	0.944523	0.036141	0.933818
AGAP000426	0.623609	0.947676	0.996934	0.0366349	0.933818
AGAP003903	0.976419	0.834358	0.785481	0.0367024	0.933818
AGAP011190	0.581556	0.842724	0.909113	0.0372415	0.954815
AGAP004247	0.371637	0.413192	0.78079	0.0381474	0.946954
AGAP001041	0.379041	0.728397	0.936061	0.0391447	0.998128
AGAP004490	0.279246	0.225279	0.88398	0.0404005	0.988656
AGAP003713	0.84299	0.499595	0.868286	0.0406692	9.30042e-05
AGAP004104	0.595113	0.908757	0.883756	0.041553	0.933818
AGAP011464	0.301755	0.301482	0.88575	0.0424284	0.97772
AGAP007699	0.831817	0.58462	0.898972	0.0424643	0.997441
AGAP011287	0.278488	0.457029	0.904932	0.0424643	0.958679
AGAP005365	0.168819	0.321797	0.967327	0.0426347	0.935663
AGAP005249	0.23384	0.205074	0.931202	0.0435852	0.97772
AGAP007258	0.916668	0.100062	0.876074	0.0435852	0.958679
AGAP007393	0.393693	0.139124	0.99049	0.0435852	0.933818
AGAP028186	0.84299	0.226791	0.88398	0.0444217	0.692353
AGAP006107	0.615806	0.877838	0.892175	0.0447775	0.995884
AGAP003552	0.374428	0.108713	0.894519	0.0461111	0.952506
AGAP011244	0.32666	0.196559	0.997557	0.0464529	0.933818
AGAP011584	0.547611	0.732591	0.868286	0.0464529	0.956206
AGAP008422	0.548726	0.963356	0.915458	0.0469598	0.933818
AGAP007143	0.193196	0.684777	0.88398	0.0474038	0.933818
AGAP005432	0.828965	0.959393	0.879058	0.0483626	0.933818
AGAP004836	0.561251	0.548832	0.942978	0.0483962	0.963116
AGAP005170	0.138353	0.907787	0.831853	0.0484492	0.937626
AGAP007172	0.873762	0.588295	0.952534	0.0485943	0.968334
AGAP008762	0.221433	0.365368	0.886341	0.0487675	0.937023
AGAP010509	0.153929	0.891015	0.840051	0.0488707	0.933818
AGAP006422	0.567074	NA	0.911777	0.0500358	0.933818
AGAP008635	0.894559	0.512211	0.876074	0.0502183	0.997441
AGAP005095	0.567074	0.38479	0.962077	0.050379	0.933818
AGAP011387	0.408877	0.257539	0.912776	0.0504923	0.96211
AGAP004335	0.71587	0.922227	0.868286	0.0509123	0.933818
AGAP002277	0.728377	0.800539	0.879058	0.051839	0.937023
AGAP008674	0.458028	NA	0.997813	0.051839	0.933818
AGAP009746	0.352734	0.120201	0.984042	0.051839	0.933818
AGAP001497	0.854469	0.667233	0.897339	0.0526943	0.933818
AGAP003481	0.808237	NA	0.88398	0.0539276	0.963116
AGAP001341	0.744136	0.205065	0.960067	0.0545304	0.999819
AGAP008639	0.994767	NA	0.831853	0.0546336	0.933818
AGAP011326	0.548726	NA	0.135812	0.055751	0.279445
AGAP001424	0.383662	0.685379	0.831026	0.0559571	0.983999
AGAP010788	0.843157	NA	0.268866	0.0559571	0.933818
AGAP011664	0.819249	0.361133	0.897995	0.0559571	0.984735
AGAP003654	0.615894	NA	0.893676	0.0563682	0.933818
AGAP005520	0.342147	0.246549	0.887178	0.0582953	0.988656
AGAP010387	0.694633	0.76664	0.247865	0.0582953	0.187592
AGAP003051	0.218369	0.332669	0.897339	0.0588824	0.936974
AGAP000096	0.278488	0.341084	0.851957	0.0599753	0.933818
AGAP008297	0.712882	0.599729	0.993896	0.0599753	0.939873
AGAP010701	0.793003	0.805639	0.859022	0.0599753	0.954974
AGAP004212	0.279293	0.145774	0.90282	0.0601477	0.99191
AGAP010038	0.749254	NA	0.971151	0.0604233	0.933818
AGAP003732	0.475386	0.606304	0.879058	0.0632715	0.988656
AGAP010672	0.945164	0.31161	0.879058	0.0632715	0.933818
AGAP003459	0.383662	0.226156	0.984916	0.0642435	0.933818
AGAP007644	0.62357	0.173768	0.876074	0.0642435	0.984735
AGAP000097	0.919763	NA	0.897995	0.0648605	0.933818
AGAP004430	0.642351	0.38459	0.962077	0.0648605	0.942269
AGAP008615	0.632092	0.278547	0.990694	0.0649752	0.933818
AGAP005979	0.590124	0.991206	0.88398	0.0652694	0.958679
AGAP001792	0.214462	0.399271	0.965686	0.0663583	0.933818
AGAP007553	0.194807	0.600363	0.972336	0.0679048	0.933818
AGAP010337	0.86805	0.983116	0.655557	0.0679048	0.936974
AGAP004246	0.278766	NA	0.881207	0.0683803	0.96333
AGAP007028	0.999593	0.608152	0.965878	0.0683803	0.997441
AGAP012096	0.344017	0.962676	0.831853	0.0695199	0.99488
AGAP006681	0.278766	NA	0.916627	0.0699579	0.933818
AGAP007894	0.262858	NA	0.900346	0.0700708	0.968961
AGAP002353	0.632092	0.919418	0.982775	0.0706037	0.577701
AGAP003142	0.352821	0.841675	0.951646	0.0706037	0.946804
AGAP007948	0.830469	0.117732	0.989304	0.0706037	0.954974
AGAP010572	0.739402	0.919418	0.962205	0.0720833	0.936974
AGAP009503	0.412842	NA	0.904932	0.0732209	0.933818
AGAP007145	0.362283	NA	0.893824	0.0743468	0.943176
AGAP002758	0.722813	0.732355	0.900346	0.0751678	0.995884
AGAP004607	0.606643	0.220878	0.879058	0.0766195	0.933818
AGAP003824	0.906149	0.476917	0.945834	0.0767946	0.933818
AGAP009949	0.943672	0.171269	0.888763	0.0768664	0.933818
AGAP003581	0.703878	NA	0.88398	0.0777447	0.933818
AGAP006690	0.680856	0.117502	0.983127	0.0777447	0.933818
AGAP007085	0.575279	0.145255	0.911777	0.0777447	0.974638
AGAP011293	0.759023	NA	0.912776	0.0780087	0.933818
AGAP003371	0.875897	NA	0.88398	0.0786819	0.933818
AGAP007901	0.631827	0.466468	0.945345	0.0786819	0.933818
AGAP010156	0.497233	0.418058	0.912776	0.0786819	0.933818
AGAP002662	0.471175	NA	0.987761	0.0825161	0.933818
AGAP001011	0.920361	0.857883	0.883756	0.082839	0.99191
AGAP008364	0.790675	NA	0.995285	0.0850677	0.97911
AGAP009653	0.27742	0.129332	0.876074	0.0856593	0.784011
AGAP001297	0.801774	0.900867	0.972853	0.0858289	0.956206
AGAP008405	0.524887	0.923456	0.846624	0.0858289	0.956206
AGAP008427	0.405913	0.151108	0.88398	0.0858289	0.971375
AGAP004920	0.77828	0.880436	0.879058	0.0875526	0.933818
AGAP003818	0.195385	0.690306	0.859022	0.0878092	0.999819
AGAP028138	0.51496	0.467519	0.897995	0.0878092	0.944212
AGAP001464	0.709538	0.37813	0.862986	0.0892049	0.933818
AGAP002390	0.897853	0.566545	0.929115	0.0892049	0.984735
AGAP004458	0.632092	0.548832	0.885637	0.0892049	0.960299
AGAP005117	0.759943	0.877506	0.655986	0.0892049	0.943176
AGAP006773	0.675897	0.330577	0.876074	0.0892049	0.933818
AGAP012145	0.799156	0.852711	0.851957	0.0892049	0.933818
AGAP005376	0.764685	0.585867	0.942978	0.0917711	0.992874
AGAP001650	0.91675	NA	0.97597	0.0920723	0.995884
AGAP007420	0.285325	NA	0.851957	0.0922429	0.959029
AGAP009737	0.124687	0.38439	0.937211	0.09255	0.933818
AGAP007685	0.693403	0.79392	0.851957	0.0926323	0.933818
AGAP008666	0.631827	0.667605	0.876074	0.0945014	0.948644
AGAP001149	0.616941	NA	0.88398	0.0957947	0.972504
AGAP004938	0.86292	0.519324	0.899526	0.0962588	0.984735
AGAP001139	0.814087	0.262743	0.88398	0.0964715	0.936974
AGAP007538	0.436927	0.73983	0.851957	0.0966835	0.933818
AGAP010188	0.47002	0.256373	0.993858	0.0966835	0.946804
AGAP011045	0.805058	NA	0.860885	0.0966835	0.995884
AGAP009469	0.303912	0.741074	0.918452	0.0975298	0.967251
AGAP012253	0.317312	0.852711	0.872819	0.0978082	0.936974
AGAP003621	0.885969	0.801698	0.938676	0.0989366	0.933818
AGAP003066	0.964196	0.193073	0.887562	0.0995992	0.954985
AGAP002028	0.799672	0.851274	0.868286	0.0997075	0.935626
AGAP012523	0.888146	0.589837	0.944523	0.0999891	0.958679
AGAP007039	NA	NA	0.88398	NA	0.00656828
AGAP000834	0.151227	0.357536	0.186069	0.399637	0.0071298
AGAP001819	0.969316	0.476917	0.846724	0.132976	0.0123206
AGAP000142	0.563323	NA	0.932835	0.97626	0.0169243
AGAP001648	NA	NA	0.936061	NA	0.0216574
AGAP002317	0.928386	NA	0.831853	NA	0.0263517
AGAP013708	0.633456	NA	0.797928	NA	0.043984
AGAP008732	NA	NA	0.88398	NA	0.0497773
AGAP008659	0.547428	0.106949	0.831853	0.296283	0.0605272
AGAP009551	0.976391	NA	0.448538	0.72017	0.0605272
AGAP008657	0.829117	NA	0.285307	0.609185	0.0614899
AGAP005848	0.193196	NA	0.88575	NA	0.0676065
AGAP013668	0.757641	NA	0.655986	NA	0.0999823

## Sheet: 0h
Gene ID	baseMean	log2FoldChange	lfcSE	stat	pvalue	padj
AGAP010859	27.0941	-2.17295	0.311473	-6.97636	3.02919e-12	1.25136e-08
AGAP010863	123.383	-1.67455	0.23842	-7.02353	2.16332e-12	1.25136e-08
AGAP010858	30.7958	-2.08379	0.328064	-6.35178	2.12835e-10	5.86147e-07
AGAP003139	117.493	-1.22401	0.202717	-6.038	1.56032e-09	3.22283e-06
AGAP007650	1538.34	1.11134	0.188032	5.91037	3.41338e-09	5.64027e-06
AGAP000693	2416.02	-1.71644	0.293139	-5.85539	4.759e-09	6.55314e-06
AGAP004935	3203.82	2.04528	0.35211	5.80864	6.29828e-09	7.01983e-06
AGAP006718	164.575	-1.09273	0.188537	-5.79586	6.79722e-09	7.01983e-06
AGAP001971	7226.68	0.73395	0.127314	5.76488	8.17162e-09	7.50155e-06
AGAP000118	489.007	1.17739	0.206525	5.70094	1.19145e-08	9.8438e-06
AGAP011826	264.584	0.949906	0.167646	5.66613	1.46057e-08	1.09702e-05
AGAP001718	68.6845	-1.40183	0.255414	-5.48846	4.05457e-08	2.57683e-05
AGAP002866	115.391	1.8998	0.345273	5.50232	3.74836e-08	2.57683e-05
AGAP007347	936.951	-1.99715	0.367428	-5.43548	5.46481e-08	3.22502e-05
AGAP013459	47.2139	-1.39448	0.257977	-5.40543	6.46517e-08	3.56102e-05
AGAP007651	580.404	1.32061	0.244854	5.39347	6.91115e-08	3.56875e-05
AGAP002906	332.368	1.43082	0.269631	5.30659	1.11697e-07	5.42846e-05
AGAP004880	1822.68	1.82735	0.349337	5.2309	1.68687e-07	7.34378e-05
AGAP011472	641.665	1.3912	0.265969	5.23068	1.68884e-07	7.34378e-05
AGAP001234	833.685	1.19348	0.233877	5.10301	3.34292e-07	0.000138096
AGAP005326	374.241	1.8037	0.357691	5.04262	4.59191e-07	0.000180659
AGAP008704	3625.95	1.49564	0.29757	5.02619	5.00311e-07	0.00018789
AGAP011054	2378.68	0.935217	0.189358	4.93887	7.85761e-07	0.000282259
AGAP008147	233.08	0.99222	0.207168	4.78945	1.67235e-06	0.000575707
AGAP008731	1382.97	1.70348	0.359056	4.74433	2.09195e-06	0.000691349
AGAP001744	488.363	0.998074	0.211272	4.72412	2.31111e-06	0.000734399
AGAP000694	19179.9	-1.24321	0.267096	-4.65456	3.2468e-06	0.00099352
AGAP008181	697.175	0.740395	0.160015	4.62705	3.70912e-06	0.00109446
AGAP005948	1618.21	1.05274	0.231092	4.55548	5.2265e-06	0.00148901
AGAP004199	3831.9	0.942155	0.208456	4.51968	6.19325e-06	0.00159902
AGAP008645	6730.69	-1.45205	0.321049	-4.52281	6.10226e-06	0.00159902
AGAP009993	571.547	1.08091	0.238989	4.52282	6.10211e-06	0.00159902
AGAP002603	359.736	1.10973	0.246068	4.50985	6.48721e-06	0.00162416
AGAP002536	50.0242	-1.49694	0.335427	-4.4628	8.08965e-06	0.00189
AGAP006342	205.335	-1.02568	0.230026	-4.45897	8.23531e-06	0.00189
AGAP009313	28718.9	-0.980443	0.219622	-4.46424	8.03542e-06	0.00189
AGAP005989	182.315	-0.986045	0.223696	-4.40797	1.04342e-05	0.00232993
AGAP009588	307.717	1.34814	0.307864	4.37902	1.19213e-05	0.00259195
AGAP001203	56.8219	1.2474	0.285487	4.36937	1.24604e-05	0.00263969
AGAP010056	4557.86	-0.896616	0.207359	-4.32399	1.53234e-05	0.00316505
AGAP002227	1019.81	0.791235	0.183286	4.31693	1.58214e-05	0.0031882
AGAP002118	376.468	0.871696	0.204697	4.25846	2.05837e-05	0.00404911
AGAP006616	653.468	0.826114	0.197773	4.17707	2.95288e-05	0.00567364
AGAP007844	176.058	0.888636	0.213408	4.16402	3.12697e-05	0.0058716
AGAP006195	1123.2	-1.25101	0.301565	-4.14839	3.34819e-05	0.00614728
AGAP001404	457.926	1.15718	0.281167	4.11562	3.86137e-05	0.00693535
AGAP002852	697.332	-1.08941	0.265807	-4.09848	4.15873e-05	0.00731051
AGAP006194	4057.04	-1.14056	0.281534	-4.05122	5.09511e-05	0.00841915
AGAP008004	157.294	-0.848219	0.209066	-4.05718	4.96698e-05	0.00841915
AGAP009048	63.2674	1.11786	0.275825	4.05278	5.0612e-05	0.00841915
AGAP008044	263.321	0.658394	0.164856	3.99376	6.50335e-05	0.0105354
AGAP002928	20.0561	-1.46688	0.372397	-3.93902	8.18147e-05	0.0129991
AGAP006343	59.7817	-1.05157	0.268236	-3.92033	8.84271e-05	0.0137846
AGAP002879	2026.33	-0.698449	0.180261	-3.87465	0.000106779	0.0163372
AGAP002680	372.166	0.961458	0.250824	3.83319	0.000126492	0.0190014
AGAP009805	44.3948	-1.42592	0.373002	-3.82283	0.000131927	0.019464
AGAP006199	23.4485	-1.18553	0.312527	-3.79336	0.000148624	0.0215427
AGAP011848	7.49852	-1.36991	0.363161	-3.77219	0.000161818	0.0230507
AGAP027994	99.8698	-1.09558	0.292419	-3.74661	0.000179239	0.0250995
AGAP013543	64217.7	-0.819321	0.219377	-3.73476	0.000187892	0.0258727
AGAP008651	30.1123	1.20948	0.324447	3.72782	0.000193145	0.0261601
AGAP000376	17.4799	-1.38984	0.374534	-3.71084	0.000206576	0.0263671
AGAP002883	132.04	-0.978976	0.263868	-3.71009	0.000207182	0.0263671
AGAP003508	131.853	0.987904	0.266664	3.70467	0.000211663	0.0263671
AGAP008227	5057.82	0.45489	0.122874	3.7021	0.000213822	0.0263671
AGAP010326	1144.66	-0.769687	0.207497	-3.70938	0.000207766	0.0263671
AGAP011294	18721.5	-0.932174	0.251029	-3.71341	0.000204486	0.0263671
AGAP005743	85.0079	0.914261	0.247752	3.69023	0.000224048	0.0272218
AGAP000491	340.802	0.741163	0.201125	3.68508	0.000228629	0.0273759
AGAP001501	138.444	-0.773575	0.211202	-3.66272	0.000249554	0.0282895
AGAP003992	431.878	0.541685	0.147884	3.6629	0.000249381	0.0282895
AGAP007550	3691.63	0.647735	0.176865	3.66231	0.000249956	0.0282895
AGAP011479	122.145	-0.880243	0.240121	-3.66582	0.000246544	0.0282895
AGAP000897	1925.3	0.692362	0.190524	3.634	0.000279064	0.0311571
AGAP006961	210.138	0.774414	0.213831	3.62161	0.000292773	0.0314141
AGAP010702	238.47	0.718594	0.198244	3.62479	0.000289192	0.0314141
AGAP013400	462.639	-0.684496	0.18886	-3.62435	0.00028969	0.0314141
AGAP001212	2614.67	-0.726224	0.200783	-3.61696	0.000298088	0.031567
AGAP013296	164.243	0.947488	0.262192	3.61372	0.000301839	0.031567
AGAP011547	165.296	0.701037	0.194178	3.61028	0.000305865	0.0315882
AGAP004842	286.982	0.669929	0.187479	3.57336	0.000352435	0.0359484
AGAP008113	1186.83	-0.941814	0.263877	-3.56914	0.00035815	0.0360858
AGAP003547	12.1142	-1.25428	0.354591	-3.53725	0.00040431	0.0399895
AGAP005656	355.057	0.584277	0.165247	3.53578	0.000406575	0.0399895
AGAP006824	226.513	0.80127	0.227944	3.5152	0.000439428	0.0417567
AGAP009600	176.318	0.842122	0.239569	3.51516	0.000439493	0.0417567
AGAP012129	1125.44	0.614834	0.174916	3.51503	0.000439704	0.0417567
AGAP009281	10.8523	1.31301	0.37397	3.51101	0.000446412	0.041912
AGAP004190	134.073	0.807595	0.232631	3.47157	0.000517424	0.0480333
AGAP009333	712.958	-0.741477	0.214898	-3.45036	0.000559839	0.0513933
AGAP011303	2622.9	-0.838534	0.243665	-3.44134	0.000578851	0.0522752
AGAP012711	18.0943	1.23546	0.359165	3.43982	0.000582101	0.0522752
AGAP002084	533.101	-0.669293	0.195197	-3.4288	0.000606257	0.0538591
AGAP006327	1305.65	-1.07944	0.315605	-3.42024	0.000625668	0.0549922
AGAP001235	222.828	-0.713892	0.209006	-3.41566	0.000636275	0.0553358
AGAP006645	8436.35	-0.710123	0.208652	-3.40338	0.000665573	0.0572809
AGAP012210	7.52544	-1.254	0.369123	-3.39723	0.000680711	0.0579797
AGAP003350	678.617	-0.983128	0.291774	-3.36949	0.000753077	0.063489
AGAP002665	288.697	0.553028	0.164543	3.36099	0.000776649	0.0643192
AGAP013218	371.682	-0.91605	0.272607	-3.36033	0.000778494	0.0643192
AGAP008437	1073.95	0.647387	0.193276	3.34955	0.000809441	0.0649281
AGAP008822	1193.63	-0.739245	0.220436	-3.35356	0.000797803	0.0649281
AGAP009171	155.796	0.760667	0.226937	3.35189	0.000802629	0.0649281
AGAP009225	786.924	0.781189	0.233659	3.34328	0.000827937	0.0657733
AGAP002622	640.309	1.20629	0.362539	3.32733	0.000876815	0.0674732
AGAP002867	172.516	1.00221	0.301354	3.32569	0.000882003	0.0674732
AGAP003218	581.022	0.603116	0.181139	3.32957	0.000869794	0.0674732
AGAP003785	12388.9	-0.9055	0.271891	-3.33038	0.000867276	0.0674732
AGAP009380	16.2789	-1.14596	0.34498	-3.32181	0.000894366	0.0677913
AGAP010885	1655.53	-0.759435	0.228813	-3.31902	0.000903334	0.0678486
AGAP008300	257.497	0.66423	0.200609	3.31108	0.000929375	0.0682539
AGAP008369	30.6709	-1.00644	0.304076	-3.30983	0.000933514	0.0682539
AGAP010039	3133.81	0.703232	0.212313	3.31224	0.000925507	0.0682539
AGAP004874	15.8421	-1.16173	0.351574	-3.30437	0.000951891	0.068987
AGAP006775	1224.96	-0.835046	0.253125	-3.29895	0.000970467	0.0697217
AGAP002221	239.573	0.622612	0.189995	3.27699	0.00104919	0.0722371
AGAP002626	281.573	0.609389	0.185616	3.28306	0.00102687	0.0722371
AGAP005861	992.094	-0.663422	0.202237	-3.28043	0.0010365	0.0722371
AGAP008290	2617.8	0.929404	0.283259	3.28111	0.001034	0.0722371
AGAP011302	3971.4	-0.708533	0.216203	-3.27717	0.00104855	0.0722371
AGAP012902	115.266	0.941318	0.28819	3.26631	0.0010896	0.074399
AGAP006376	95.5956	-1.19274	0.365482	-3.26346	0.00110062	0.0745351
AGAP003942	36.5124	1.16688	0.357874	3.26059	0.00111181	0.0746811
AGAP000347	7.6746	1.13986	0.351946	3.23873	0.00120062	0.0777781
AGAP001190	1834.25	-0.810238	0.250423	-3.23548	0.0012144	0.0777781
AGAP002940	271.662	0.821974	0.253718	3.23972	0.00119647	0.0777781
AGAP003623	1392.39	-0.581499	0.179429	-3.24083	0.00119182	0.0777781
AGAP006948	881.575	-0.529593	0.163644	-3.23625	0.00121112	0.0777781
AGAP008939	111.808	0.765701	0.235967	3.24494	0.00117475	0.0777781
AGAP010987	177.31	-0.793551	0.246394	-3.22066	0.00127894	0.0812816
AGAP011600	162.108	-1.03282	0.320987	-3.21763	0.00129257	0.0815205
AGAP006143	69.2327	-1.05589	0.330044	-3.19924	0.00137789	0.0850808
AGAP009615	198.798	0.8311	0.25975	3.19961	0.00137612	0.0850808
AGAP011055	175.632	0.934171	0.292036	3.19882	0.00137991	0.0850808
AGAP008853	214.709	0.78334	0.245273	3.19375	0.00140435	0.0859465
AGAP006958	1819.71	0.609981	0.191921	3.17829	0.00148146	0.086053
AGAP007140	70.3605	-1.05141	0.330063	-3.18548	0.00144513	0.086053
AGAP007218	1853.18	0.440981	0.138973	3.17314	0.00150798	0.086053
AGAP007633	2616.88	-0.420061	0.132227	-3.17681	0.00148904	0.086053
AGAP007676	168.957	-1.04313	0.327026	-3.18975	0.00142395	0.086053
AGAP008049	316.441	0.816669	0.256539	3.18341	0.00145552	0.086053
AGAP008151	198.985	0.610709	0.191669	3.18628	0.00144117	0.086053
AGAP009182	2381.49	-0.534925	0.168309	-3.17823	0.00148176	0.086053
AGAP011563	52.8607	-1.0817	0.340913	-3.17294	0.00150905	0.086053
AGAP028373	166.804	-0.761578	0.24004	-3.17271	0.00151025	0.086053
AGAP005239	75.57	0.728366	0.229819	3.16931	0.00152801	0.0864689
AGAP004485	52.6591	-1.09059	0.34469	-3.16398	0.00155625	0.0874677
AGAP006818	514.5	0.849073	0.26907	3.15559	0.00160175	0.0888167
AGAP011248	139.463	0.861296	0.27287	3.15644	0.00159709	0.0888167
AGAP012708	825.322	-0.580455	0.184077	-3.15332	0.00161425	0.088913
AGAP002129	395.392	0.601314	0.190842	3.15084	0.00162802	0.0890774
AGAP006358	100.851	0.864658	0.274625	3.1485	0.00164108	0.0892015
AGAP010693	217.908	0.635192	0.202995	3.1291	0.0017534	0.0946835
AGAP012992	40.9941	-0.91632	0.294107	-3.1156	0.00183568	0.0984833
AGAP009555	67.7781	-1.1578	0.374854	-3.08867	0.00201054	0.107168
AGAP003704	70.6438	0.839409	0.272299	3.08267	0.0020515	0.108332
AGAP006266	190.549	0.808615	0.262397	3.08165	0.0020586	0.108332
AGAP007064	1743.03	-0.614623	0.200005	-3.07303	0.00211895	0.11062
AGAP008293	15931.2	0.728686	0.23723	3.07164	0.00212884	0.11062
AGAP002297	9.27256	-1.14042	0.372757	-3.05941	0.00221777	0.113809
AGAP010118	123.615	1.0903	0.356216	3.06077	0.00220766	0.113809
AGAP005335	289.797	-0.975852	0.319857	-3.0509	0.0022816	0.114246
AGAP008492	228.545	0.67045	0.219563	3.05357	0.00226137	0.114246
AGAP010328	18.8609	-1.01776	0.333513	-3.05165	0.00227591	0.114246
AGAP013202	15812.7	-0.547484	0.179201	-3.05513	0.00224961	0.114246
AGAP007859	20.1341	-0.969936	0.318355	-3.04671	0.00231359	0.11515
AGAP005153	44.2905	-0.841264	0.27704	-3.03661	0.00239254	0.117662
AGAP007309	2813.25	0.591084	0.194602	3.0374	0.00238631	0.117662
AGAP011083	310.126	-0.682375	0.225457	-3.02663	0.00247294	0.120896
AGAP012191	510.996	0.711313	0.235168	3.0247	0.00248877	0.120954
AGAP008330	224.852	0.59665	0.197754	3.01713	0.00255183	0.123294
AGAP009737	761.17	0.479082	0.159396	3.00561	0.00265048	0.124687
AGAP010220	62.6066	0.947395	0.314868	3.00887	0.00262222	0.124687
AGAP010537	140.279	0.59965	0.199381	3.00755	0.00263359	0.124687
AGAP011133	505.162	0.603601	0.200868	3.00496	0.00265612	0.124687
AGAP012945	16.3647	1.12625	0.374066	3.01082	0.0026054	0.124687
AGAP007395	330.728	0.529157	0.176215	3.00291	0.00267414	0.124823
AGAP005869	1505.58	-0.412525	0.137667	-2.99655	0.00273056	0.125333
AGAP006938	47.2847	0.80166	0.267378	2.99823	0.00271557	0.125333
AGAP010325	1289.88	-0.657138	0.21905	-2.99994	0.00270031	0.125333
AGAP011249	63.7275	0.935027	0.312421	2.99285	0.00276388	0.126161
AGAP028128	1832.88	-0.602821	0.201552	-2.99089	0.00278164	0.126274
AGAP002130	180.116	0.572338	0.192145	2.97867	0.00289498	0.130701
AGAP004600	40.0989	-0.890974	0.299769	-2.9722	0.00295673	0.132764
AGAP004344	26.3646	-1.09201	0.367748	-2.96944	0.00298339	0.133236
AGAP001102	810.758	-0.655738	0.221258	-2.96368	0.00303987	0.135029
AGAP007217	218.779	0.62334	0.211233	2.95096	0.00316783	0.137901
AGAP010642	21.4591	1.0676	0.361573	2.95267	0.00315041	0.137901
AGAP010897	1707.82	-0.497294	0.168404	-2.95298	0.00314726	0.137901
AGAP011107	2008.49	0.617702	0.209346	2.95063	0.0031713	0.137901
AGAP002455	438.05	0.605569	0.205429	2.94782	0.00320019	0.138353
AGAP005170	490.824	-0.45032	0.15285	-2.94616	0.00321749	0.138353
AGAP011279	52.9668	-0.95459	0.324164	-2.94477	0.00323192	0.138353
AGAP006997	82.9828	0.656343	0.224019	2.92985	0.00339121	0.144424
AGAP009587	104.887	0.822743	0.281348	2.92429	0.00345245	0.146278
AGAP001421	150.136	0.642197	0.219932	2.91999	0.00350047	0.146831
AGAP007589	165.335	-0.814013	0.278778	-2.91993	0.00350105	0.146831
AGAP011246	21.3815	1.02929	0.353023	2.91566	0.0035494	0.148107
AGAP006442	9264.34	0.966334	0.331954	2.91105	0.00360218	0.148806
AGAP007525	842.331	-0.659347	0.22645	-2.91166	0.00359509	0.148806
AGAP009158	21.05	-0.977775	0.33636	-2.90693	0.00364998	0.15003
AGAP004175	529.023	0.499496	0.17197	2.90455	0.00367782	0.150427
AGAP008523	91.6552	0.780621	0.26891	2.9029	0.00369722	0.150475
AGAP002186	420.982	-0.589674	0.203448	-2.8984	0.00375066	0.151143
AGAP003048	251.613	0.70539	0.243497	2.89692	0.00376851	0.151143
AGAP010367	101.769	-0.774023	0.266994	-2.89903	0.00374317	0.151143
AGAP000834	373.461	-0.553411	0.191146	-2.89522	0.00378892	0.151227
AGAP001721	1080.33	-0.482287	0.167417	-2.88076	0.00396717	0.153757
AGAP004026	940.088	-0.622158	0.215815	-2.88283	0.00394117	0.153757
AGAP004432	15.9603	-1.07481	0.372889	-2.88237	0.00394694	0.153757
AGAP007113	1152.1	-0.606747	0.210168	-2.88696	0.00388984	0.153757
AGAP007715	189.103	-0.580336	0.201538	-2.87954	0.00398257	0.153757
AGAP011805	3393.01	0.985156	0.34201	2.88049	0.00397062	0.153757
AGAP028206	273.527	-0.656447	0.227296	-2.88807	0.00387618	0.153757
AGAP007455	11.8918	-1.03955	0.361409	-2.87638	0.00402264	0.153866
AGAP011569	187.529	-0.808858	0.281108	-2.87739	0.00400981	0.153866
AGAP010509	2416.05	-0.652378	0.227022	-2.87363	0.00405787	0.153929
AGAP011440	78.6572	0.888198	0.309117	2.87334	0.00406156	0.153929
AGAP008619	50.1941	0.780848	0.271952	2.87127	0.00408821	0.154232
AGAP002847	306.747	0.475354	0.165804	2.86696	0.0041444	0.155444
AGAP011891	181.942	-0.505839	0.176501	-2.86592	0.00415796	0.155444
AGAP003181	247.476	-0.732622	0.255943	-2.86244	0.00420386	0.156179
AGAP004069	8.94083	-1.02403	0.357856	-2.86157	0.00421543	0.156179
AGAP007523	905.316	-0.705108	0.246557	-2.85982	0.0042388	0.156344
AGAP003484	255.741	-0.679621	0.238067	-2.85475	0.00430708	0.156514
AGAP004693	13.9933	-1.06398	0.372314	-2.85774	0.00426672	0.156514
AGAP004770	79.8542	-0.860785	0.301769	-2.85247	0.00433815	0.156514
AGAP009904	148.522	0.722155	0.252869	2.85585	0.00429218	0.156514
AGAP012735	14.9468	1.00573	0.352531	2.85288	0.00433251	0.156514
AGAP006167	17.0667	1.06452	0.374271	2.84426	0.00445148	0.159905
AGAP010159	18.7077	0.99014	0.348685	2.83964	0.00451643	0.161459
AGAP011471	275.542	0.630101	0.221991	2.83841	0.00453384	0.161459
AGAP007743	1865.7	-0.579983	0.20471	-2.83319	0.00460853	0.163415
AGAP001002	47.4449	-0.851386	0.300676	-2.83158	0.00463191	0.163542
AGAP004809	19904.1	-0.778784	0.275605	-2.82573	0.00471736	0.164454
AGAP006533	94.105	0.789329	0.279337	2.82572	0.00471745	0.164454
AGAP012445	1663.53	-0.460779	0.162962	-2.82753	0.00469092	0.164454
AGAP005321	32.5917	0.847294	0.300145	2.82295	0.00475845	0.165186
AGAP002352	458.126	0.596675	0.211513	2.82098	0.00478765	0.165505
AGAP005404	601.034	-0.468286	0.166199	-2.81762	0.00483814	0.166148
AGAP013542	132.53	0.575854	0.204416	2.81706	0.00484648	0.166148
AGAP002796	139.726	-0.772887	0.276366	-2.7966	0.00516427	0.168819
AGAP002800	173.907	0.586051	0.209588	2.7962	0.00517072	0.168819
AGAP004209	17.2649	-0.99731	0.355765	-2.80328	0.00505854	0.168819
AGAP005365	315.745	0.69045	0.246461	2.80146	0.00508715	0.168819
AGAP006469	169.718	0.546044	0.195431	2.79405	0.00520522	0.168819
AGAP007045	25.6327	-0.928399	0.331747	-2.79851	0.00513386	0.168819
AGAP007340	1117.24	-0.513924	0.183078	-2.80712	0.00499862	0.168819
AGAP007563	2082.09	-0.54091	0.192974	-2.80302	0.00506266	0.168819
AGAP007602	124.759	-0.59647	0.212654	-2.80489	0.00503343	0.168819
AGAP008584	36.3142	-0.797643	0.285512	-2.79373	0.00521047	0.168819
AGAP009274	24.5916	-0.814342	0.291029	-2.79815	0.00513961	0.168819
AGAP012443	1104.08	0.437785	0.155934	2.80751	0.0049926	0.168819
AGAP012453	44.5521	-0.987324	0.35332	-2.79442	0.00519931	0.168819
AGAP013188	2219.94	-0.693466	0.247291	-2.80425	0.00504336	0.168819
AGAP008944	8.89451	-1.03529	0.37084	-2.79173	0.00524273	0.169201
AGAP010266	43.3403	-0.783154	0.281224	-2.78481	0.00535595	0.170853
AGAP010386	1165.35	-0.625692	0.224568	-2.7862	0.00533294	0.170853
AGAP010720	43.7776	0.885033	0.317714	2.78563	0.00534238	0.170853
AGAP002003	141.921	0.614376	0.221165	2.77791	0.0054709	0.173047
AGAP004417	317.903	0.519053	0.186954	2.77636	0.00549705	0.173047
AGAP004775	4267.23	-0.637185	0.229729	-2.77364	0.00554336	0.173047
AGAP008838	852.683	-0.425971	0.153598	-2.77328	0.00554944	0.173047
AGAP009492	622.233	0.484797	0.174814	2.77322	0.0055504	0.173047
AGAP028019	301.578	-0.922815	0.332034	-2.77928	0.00544795	0.173047
AGAP001566	37.7278	-0.879937	0.317718	-2.76956	0.00561325	0.173741
AGAP006670	82.8154	-0.787527	0.28436	-2.76947	0.00561474	0.173741
AGAP009938	198.485	-0.635986	0.229894	-2.76643	0.00566734	0.174715
AGAP006962	730.772	-0.652409	0.236045	-2.76391	0.00571133	0.174922
AGAP008774	477.356	0.644715	0.233286	2.76362	0.00571642	0.174922
AGAP007418	298.899	0.557134	0.202044	2.75749	0.00582477	0.174997
AGAP007483	7.73345	-1.02267	0.370774	-2.75821	0.00581193	0.174997
AGAP010457	10.4595	1.01372	0.367131	2.7612	0.00575896	0.174997
AGAP010489	48.7078	-0.675277	0.244651	-2.76017	0.00577713	0.174997
AGAP013000	6.67662	-1.02684	0.372237	-2.75857	0.00580541	0.174997
AGAP013333	14027.7	-0.535809	0.194733	-2.75151	0.00593209	0.177576
AGAP002508	866.073	-0.757349	0.276028	-2.74374	0.0060743	0.178586
AGAP002869	742.4	0.441481	0.161032	2.74157	0.00611468	0.178586
AGAP005647	131.609	0.61242	0.223475	2.74044	0.00613564	0.178586
AGAP006264	342.316	-0.577687	0.210814	-2.74028	0.00613877	0.178586
AGAP007055	707.829	-0.604092	0.220415	-2.7407	0.00613075	0.178586
AGAP008684	1015.88	-0.489152	0.178152	-2.7457	0.00603827	0.178586
AGAP008699	662.245	-0.428697	0.156425	-2.7406	0.00613275	0.178586
AGAP013189	202.169	-0.693114	0.25258	-2.74414	0.00606705	0.178586
AGAP003636	21.7607	-1.0211	0.373219	-2.73592	0.00622056	0.180331
AGAP028050	171.897	0.676925	0.247686	2.73299	0.00627614	0.181306
AGAP013136	475.247	0.460886	0.168738	2.73137	0.00630724	0.181569
AGAP008020	988.265	-0.539578	0.197763	-2.72841	0.00636408	0.182569
AGAP004064	179.475	0.640178	0.234845	2.72596	0.00641146	0.183292
AGAP008728	49.7161	1.01847	0.373877	2.72409	0.00644786	0.183697
AGAP007920	166.043	-0.693032	0.254828	-2.71961	0.00653592	0.184931
AGAP008198	18.9067	-0.854421	0.314112	-2.72011	0.00652599	0.184931
AGAP010219	58.8059	0.842862	0.31082	2.71174	0.0066931	0.188732
AGAP008036	3231.25	-0.705045	0.260483	-2.70668	0.00679595	0.19098
AGAP002955	79.3911	-0.588221	0.217629	-2.70286	0.00687463	0.192536
AGAP005848	8.76439	-1.00193	0.371043	-2.70031	0.00692749	0.193196
AGAP007143	426.355	0.648123	0.240093	2.69947	0.00694496	0.193196
AGAP001954	134.447	0.630854	0.233821	2.69802	0.00697538	0.193391
AGAP004918	11952.5	-0.597801	0.221788	-2.69538	0.00703091	0.194044
AGAP007182	20.194	-0.993647	0.368745	-2.69467	0.00704589	0.194044
AGAP004869	15.7691	-0.972839	0.361904	-2.68812	0.00718563	0.194807
AGAP005272	32.9268	0.788311	0.293634	2.68467	0.00726007	0.194807
AGAP005438	354.717	0.597321	0.222451	2.68518	0.00724914	0.194807
AGAP006090	403.628	0.533922	0.198885	2.68457	0.00726222	0.194807
AGAP006452	120.796	-0.681294	0.253265	-2.69004	0.0071443	0.194807
AGAP007454	17.2353	-0.963567	0.358537	-2.6875	0.00719895	0.194807
AGAP007553	415.476	-0.457618	0.170439	-2.68493	0.00725451	0.194807
AGAP010456	43.0628	-0.810266	0.301024	-2.6917	0.00710882	0.194807
AGAP003818	394.992	-0.508814	0.189679	-2.6825	0.00730743	0.195385
AGAP004322	406.363	0.533818	0.199141	2.6806	0.00734903	0.195812
AGAP012609	173.983	-0.821779	0.306679	-2.67961	0.00737081	0.195812
AGAP011989	5.59902	-0.931145	0.347912	-2.67638	0.00744217	0.196971
AGAP012770	311.96	0.457337	0.170936	2.67549	0.00746211	0.196971
AGAP003016	541.68	-0.452103	0.169389	-2.66902	0.00760738	0.200166
AGAP012296	10288.7	-0.763437	0.286614	-2.66364	0.00772997	0.202746
AGAP002884	5530.61	-0.477807	0.179746	-2.65824	0.00785508	0.203444
AGAP003137	46.0393	0.807261	0.303466	2.66014	0.00781087	0.203444
AGAP005124	1231.52	-0.464391	0.174497	-2.66132	0.00778344	0.203444
AGAP005345	21.4487	-0.977287	0.367508	-2.65922	0.00783211	0.203444
AGAP011578	49.0063	-0.742442	0.279608	-2.65529	0.00792396	0.204587
AGAP004039	292.358	-0.67814	0.255865	-2.65038	0.00804002	0.206937
AGAP002358	134.422	-0.716044	0.270894	-2.64326	0.00821113	0.209221
AGAP004065	1410.05	-0.475633	0.179866	-2.64437	0.00818423	0.209221
AGAP007125	333.126	0.451613	0.170927	2.64214	0.00823836	0.209221
AGAP007612	11763.5	-0.460644	0.174163	-2.64491	0.00817131	0.209221
AGAP008472	108.867	0.603885	0.228619	2.64144	0.00825538	0.209221
AGAP006438	79.3555	0.608251	0.230552	2.63824	0.0083337	0.209918
AGAP010198	108.811	0.665909	0.252318	2.63917	0.00831101	0.209918
AGAP011650	1113.65	-0.381725	0.144985	-2.63286	0.00846696	0.212626
AGAP006941	143.193	0.661894	0.251768	2.62898	0.00856404	0.214412
AGAP001792	254.517	0.533553	0.203036	2.62788	0.00859198	0.214462
AGAP003051	783.881	0.751164	0.286627	2.6207	0.00877495	0.218369
AGAP010243	164.36	-0.541851	0.206932	-2.6185	0.00883179	0.219124
AGAP012433	83.0401	-0.63226	0.241624	-2.61671	0.00887805	0.219612
AGAP002131	314.139	0.449645	0.172207	2.61107	0.00902594	0.221433
AGAP004895	15.5831	-0.955276	0.365973	-2.61024	0.00904788	0.221433
AGAP008762	3923.19	-0.631868	0.242009	-2.61093	0.00902971	0.221433
AGAP011696	464.579	-0.661956	0.25364	-2.60983	0.00905885	0.221433
AGAP005651	90.5082	0.678063	0.260031	2.60762	0.00911743	0.222207
AGAP005800	20.2352	0.925455	0.355454	2.60359	0.00922539	0.224177
AGAP007038	18.3912	-0.966597	0.371829	-2.59957	0.00933406	0.224834
AGAP007714	545.419	0.651605	0.250578	2.60041	0.00931118	0.224834
AGAP009743	107.092	0.59572	0.229107	2.60018	0.00931751	0.224834
AGAP009803	6.70526	-0.909014	0.3499	-2.59793	0.00937885	0.225256
AGAP000906	515.513	-0.44899	0.173093	-2.59393	0.00948858	0.226574
AGAP002839	37.3419	0.720947	0.277837	2.59485	0.00946314	0.226574
AGAP001179	156.083	0.480761	0.185432	2.59265	0.00952383	0.226761
AGAP011285	148.16	0.588787	0.227302	2.59033	0.00958849	0.227644
AGAP002804	31.3161	-0.931483	0.360454	-2.58419	0.00976074	0.231069
AGAP003760	106.914	-0.525333	0.20374	-2.57845	0.00992451	0.23384
AGAP005249	262.376	0.510246	0.197915	2.57811	0.00993438	0.23384
AGAP010003	214.9	-0.699018	0.271527	-2.5744	0.0100415	0.23569
AGAP008225	1478.41	-0.544673	0.211923	-2.57015	0.0101655	0.237597
AGAP009740	124.816	0.511347	0.198995	2.56965	0.0101803	0.237597
AGAP009401	5.34736	-0.932647	0.363158	-2.56816	0.0102241	0.237948
AGAP007939	4016.93	-0.36407	0.141872	-2.56619	0.0102823	0.237962
AGAP010698	300.677	0.59142	0.230451	2.56636	0.0102773	0.237962
AGAP007212	171.501	0.562542	0.219528	2.56251	0.0103917	0.23849
AGAP007713	840.878	-0.54038	0.210795	-2.56354	0.0103612	0.23849
AGAP011966	52.6434	0.946846	0.369494	2.56255	0.0103908	0.23849
AGAP012407	4385.61	-0.518052	0.202313	-2.56064	0.0104479	0.239115
AGAP002459	891.126	-0.575045	0.224794	-2.5581	0.0105247	0.240042
AGAP010574	145.226	0.550467	0.215247	2.55738	0.0105465	0.240042
AGAP004851	19.8813	-0.956751	0.374826	-2.55252	0.0106946	0.242744
AGAP007657	105.596	-0.848524	0.332633	-2.55093	0.0107435	0.243187
AGAP006805	52.0829	0.682794	0.267787	2.54976	0.0107797	0.243339
AGAP003632	181.458	0.521675	0.204692	2.54858	0.0108161	0.243496
AGAP003294	143.738	0.566885	0.222569	2.547	0.0108652	0.243936
AGAP001350	9.50159	-0.91317	0.358793	-2.54512	0.0109241	0.244594
AGAP005532	200.412	-0.474051	0.186472	-2.54221	0.0110155	0.245972
AGAP003322	166.804	0.512026	0.201735	2.53811	0.0111453	0.246493
AGAP009099	5.37061	-0.943298	0.371713	-2.53771	0.0111581	0.246493
AGAP010357	62.3056	-0.677097	0.266556	-2.54016	0.0110801	0.246493
AGAP013027	16.4485	-0.938341	0.369508	-2.53943	0.0111032	0.246493
AGAP003806	325.265	-0.436807	0.172376	-2.53404	0.0112755	0.2466
AGAP007881	107.799	-0.537189	0.21183	-2.53594	0.0112146	0.2466
AGAP009697	36.024	-0.690132	0.272324	-2.53423	0.0112693	0.2466
AGAP010644	173.163	0.511875	0.202016	2.53383	0.0112823	0.2466
AGAP002656	57.899	0.930479	0.367756	2.53015	0.0114013	0.247974
AGAP005402	233.752	0.850471	0.33615	2.53003	0.0114053	0.247974
AGAP007480	1023.62	-0.539804	0.213826	-2.5245	0.0115861	0.251246
AGAP003842	247.611	0.535663	0.212501	2.52075	0.0117105	0.253279
AGAP001806	71.8806	-0.558683	0.222206	-2.51426	0.0119282	0.253845
AGAP007460	4833.04	-0.465524	0.18506	-2.51552	0.0118856	0.253845
AGAP007548	41.4414	0.700393	0.278585	2.51411	0.0119332	0.253845
AGAP009348	323.801	0.55459	0.220639	2.51357	0.0119518	0.253845
AGAP009603	439.472	-0.563968	0.223999	-2.51772	0.0118117	0.253845
AGAP009642	1708.96	0.389185	0.1546	2.51737	0.0118234	0.253845
AGAP011280	18.6487	-0.832454	0.331036	-2.5147	0.0119135	0.253845
AGAP001685	74.5182	0.663298	0.26438	2.50888	0.0121115	0.255628
AGAP003789	181.494	-0.724634	0.288885	-2.50838	0.0121286	0.255628
AGAP009457	26.7325	-0.844657	0.336523	-2.50995	0.0120748	0.255628
AGAP002782	93.8897	0.665421	0.265544	2.50588	0.0122147	0.256788
AGAP005775	4010.85	-0.485075	0.193657	-2.50481	0.0122518	0.256914
AGAP007961	231.688	-0.922903	0.368746	-2.50281	0.0123211	0.257713
AGAP000589	11.9768	0.931727	0.372629	2.50042	0.0124048	0.258193
AGAP009443	1983.32	-0.556008	0.222371	-2.50037	0.0124065	0.258193
AGAP002417	168.381	-0.715761	0.286737	-2.49622	0.0125524	0.258556
AGAP004845	339.59	-0.71795	0.287785	-2.49475	0.0126047	0.258556
AGAP006275	32.8645	-0.851174	0.341334	-2.49367	0.012643	0.258556
AGAP007053	3070.54	-0.559098	0.224137	-2.49445	0.0126152	0.258556
AGAP009535	39.569	-0.658379	0.263798	-2.49577	0.0125683	0.258556
AGAP010458	226.519	-0.596994	0.238905	-2.49887	0.0124589	0.258556
AGAP013327	24.5795	-0.896857	0.359626	-2.49386	0.0126362	0.258556
AGAP004579	6.05767	0.924125	0.370798	2.49226	0.0126934	0.258946
AGAP006416	9007.3	-0.486186	0.195482	-2.48711	0.0128786	0.261717
AGAP013026	109.301	-0.933026	0.375203	-2.48672	0.0128926	0.261717
AGAP012166	129.901	-0.731247	0.294177	-2.48574	0.0129282	0.261795
AGAP004677	542.157	-0.464322	0.187428	-2.47734	0.0132365	0.262858
AGAP006117	383.235	0.468092	0.189077	2.47567	0.0132988	0.262858
AGAP006380	2589.83	-0.634205	0.255765	-2.47964	0.0131515	0.262858
AGAP007894	124.582	0.619174	0.249691	2.47976	0.013147	0.262858
AGAP008090	180.949	0.609074	0.245712	2.47881	0.0131821	0.262858
AGAP008951	145.94	0.591968	0.239004	2.47681	0.0132563	0.262858
AGAP009502	6.47843	-0.915041	0.369498	-2.47645	0.0132698	0.262858
AGAP010960	133.801	0.667496	0.26914	2.48011	0.0131343	0.262858
AGAP012338	8.563	-0.900328	0.362624	-2.48281	0.013035	0.262858
AGAP013245	15.4242	-0.866844	0.349459	-2.48053	0.0131186	0.262858
AGAP001205	7208.42	-0.423761	0.171391	-2.47248	0.0134179	0.264579
AGAP001146	209.929	0.556139	0.22515	2.47009	0.0135081	0.264582
AGAP006348	17.3119	-0.902463	0.365381	-2.46993	0.0135141	0.264582
AGAP007198	388.231	-0.624602	0.252844	-2.47031	0.0134997	0.264582
AGAP002988	88.5249	0.633972	0.256962	2.46719	0.013618	0.265985
AGAP003809	87.8548	-0.514793	0.208889	-2.46443	0.013723	0.266149
AGAP010133	3013.81	-0.451981	0.183396	-2.46452	0.0137198	0.266149
AGAP012294	38.6013	-0.734691	0.298079	-2.46476	0.0137106	0.266149
AGAP001600	322.936	-0.427861	0.173797	-2.46185	0.0138223	0.26639
AGAP005917	35.2582	0.863683	0.350864	2.46159	0.0138321	0.26639
AGAP006392	26.0524	0.765595	0.310899	2.46252	0.0137965	0.26639
AGAP001195	312.898	0.408242	0.166214	2.45613	0.0140443	0.269836
AGAP003265	129.381	0.537396	0.218933	2.45462	0.0141035	0.269836
AGAP004631	733.315	-0.400775	0.163283	-2.45447	0.0141091	0.269836
AGAP002100	39.3668	-0.909525	0.370833	-2.45266	0.0141806	0.270578
AGAP012229	105.422	0.663673	0.271348	2.44584	0.0144517	0.275115
AGAP001492	297.041	-0.454314	0.185854	-2.44446	0.0145069	0.27553
AGAP004440	4003.27	-0.549758	0.225031	-2.44303	0.0145643	0.275988
AGAP001670	63.4025	0.844064	0.345622	2.44216	0.0145998	0.276026
AGAP006385	3384.99	-0.54809	0.224684	-2.43938	0.0147126	0.276892
AGAP009917	38.6797	-0.902591	0.36991	-2.44003	0.0146862	0.276892
AGAP000909	934.633	-0.373974	0.153684	-2.4334	0.0149577	0.27742
AGAP001548	4845.56	-0.538139	0.221112	-2.43379	0.0149416	0.27742
AGAP004402	140.548	0.67264	0.275934	2.43769	0.0147815	0.27742
AGAP004950	21.7049	-0.886809	0.364651	-2.43194	0.0150183	0.27742
AGAP005161	126.325	0.610647	0.251041	2.43246	0.0149968	0.27742
AGAP007374	591.2	-0.73259	0.300723	-2.43609	0.0148468	0.27742
AGAP009653	4021.71	-0.47199	0.194127	-2.43135	0.0150429	0.27742
AGAP010454	195.469	-0.548277	0.225465	-2.43176	0.0150255	0.27742
AGAP010787	16.2949	0.828681	0.340516	2.4336	0.0149494	0.27742
AGAP001569	1620.1	-0.389092	0.160393	-2.42587	0.0152718	0.277449
AGAP003692	18709.2	-0.540852	0.22278	-2.42774	0.0151934	0.277449
AGAP006209	3691.93	-0.514423	0.21174	-2.42951	0.0151194	0.277449
AGAP007103	1676.63	-0.634278	0.261444	-2.42606	0.0152639	0.277449
AGAP007625	109.111	0.499558	0.205669	2.42894	0.0151431	0.277449
AGAP009083	28.1358	-0.786489	0.323879	-2.42834	0.0151681	0.277449
AGAP013359	4455.38	-0.679486	0.280121	-2.42569	0.0152795	0.277449
AGAP010090	35.1775	-0.891501	0.367813	-2.42379	0.0153594	0.278288
AGAP000096	267.487	0.562767	0.232355	2.42202	0.0154345	0.278488
AGAP001791	2489.77	-0.545277	0.225359	-2.41959	0.0155381	0.278488
AGAP009786	30.5376	0.809115	0.33411	2.4217	0.015448	0.278488
AGAP011287	2161.84	0.339589	0.140351	2.41957	0.0155389	0.278488
AGAP012434	12.3394	-0.90512	0.373875	-2.42092	0.0154814	0.278488
AGAP000308	580.379	0.541269	0.224823	2.40754	0.0160606	0.278766
AGAP001053	2112.5	-0.495622	0.205733	-2.40905	0.015994	0.278766
AGAP001135	38.8476	0.796278	0.330336	2.41051	0.0159301	0.278766
AGAP004246	195.251	-0.742245	0.307536	-2.41352	0.0157993	0.278766
AGAP005929	4044.45	-0.44455	0.183996	-2.41609	0.0156882	0.278766
AGAP006681	539.659	0.40694	0.168553	2.41431	0.015765	0.278766
AGAP007246	57.3799	0.626484	0.25964	2.4129	0.0158262	0.278766
AGAP008027	483.548	0.469944	0.194657	2.41422	0.0157688	0.278766
AGAP008310	872.948	-0.588379	0.244237	-2.40905	0.0159941	0.278766
AGAP008842	5088.54	-0.524479	0.2177	-2.40919	0.0159881	0.278766
AGAP008962	1801.45	-0.621554	0.258163	-2.4076	0.0160576	0.278766
AGAP010934	256.924	-0.710114	0.294164	-2.41401	0.0157782	0.278766
AGAP011050	2432.82	0.636595	0.263805	2.41313	0.0158164	0.278766
AGAP011504	961.463	-0.402361	0.166488	-2.41676	0.0156595	0.278766
AGAP012121	212.807	0.590919	0.245391	2.40807	0.0160373	0.278766
AGAP003904	471.413	0.606613	0.252125	2.406	0.0161282	0.278768
AGAP011324	32.6714	-0.901242	0.374466	-2.40674	0.0160958	0.278768
AGAP003738	855.372	0.448665	0.186677	2.40342	0.0162424	0.279246
AGAP004490	165.14	0.50853	0.211615	2.40309	0.0162573	0.279246
AGAP008807	27.6333	-0.854199	0.35533	-2.40396	0.0162185	0.279246
AGAP004212	3873.86	-0.624439	0.259937	-2.40227	0.0162938	0.279293
AGAP012547	113.098	-0.698877	0.291492	-2.39759	0.0165034	0.2823
AGAP005799	72.8603	-0.814668	0.340441	-2.39298	0.0167121	0.284014
AGAP008267	117.063	0.739696	0.309193	2.39235	0.0167411	0.284014
AGAP011197	9.43375	-0.892925	0.373156	-2.3929	0.0167159	0.284014
AGAP011341	115.394	-0.583729	0.24388	-2.39351	0.0166881	0.284014
AGAP003890	237.473	0.509618	0.213134	2.39107	0.0167992	0.284174
AGAP009839	185.311	0.465064	0.194536	2.39063	0.0168193	0.284174
AGAP009774	107.313	-0.627478	0.262666	-2.38888	0.0168998	0.28467
AGAP013330	39.8598	-0.843634	0.353207	-2.38849	0.0169176	0.28467
AGAP000554	55.8844	0.892186	0.37453	2.38215	0.0172121	0.285325
AGAP001224	108.784	0.479549	0.201045	2.38528	0.0170662	0.285325
AGAP003342	18.2078	0.873498	0.366946	2.38045	0.0172914	0.285325
AGAP005093	2587.82	-0.637842	0.268216	-2.37809	0.0174026	0.285325
AGAP007420	288.972	-0.532188	0.223862	-2.3773	0.01744	0.285325
AGAP007947	374.494	-0.600333	0.252144	-2.38092	0.0172697	0.285325
AGAP008488	38.6235	0.87758	0.368789	2.37963	0.0173302	0.285325
AGAP008613	51.9113	-0.799807	0.336067	-2.3799	0.0173172	0.285325
AGAP010164	1299.77	-0.472098	0.198174	-2.38224	0.0172076	0.285325
AGAP010173	15859.5	-0.572968	0.240247	-2.38491	0.0170832	0.285325
AGAP011383	210.303	0.495203	0.207801	2.38307	0.017169	0.285325
AGAP011806	756.359	0.886462	0.372796	2.37787	0.0174129	0.285325
AGAP012362	102.785	0.508471	0.213772	2.37857	0.0173801	0.285325
AGAP028045	429.711	-0.399666	0.16801	-2.37882	0.0173682	0.285325
AGAP004916	1573.35	-0.526665	0.222028	-2.37207	0.0176889	0.288826
AGAP009632	32.0779	0.681527	0.287582	2.36985	0.0177952	0.289988
AGAP000116	43.2627	0.885878	0.374708	2.36418	0.01807	0.292735
AGAP005757	1054.64	-0.602974	0.255033	-2.3643	0.018064	0.292735
AGAP009234	259.326	0.599843	0.253576	2.36554	0.0180038	0.292735
AGAP000690	95.4948	-0.538086	0.227675	-2.36339	0.0181085	0.292784
AGAP009276	314.352	-0.70197	0.297195	-2.36199	0.0181773	0.293124
AGAP009397	6.03748	-0.85012	0.35999	-2.36151	0.0182005	0.293124
AGAP010229	805.962	-0.546099	0.231689	-2.35703	0.0184215	0.29592
AGAP010865	287.334	-0.56906	0.241481	-2.35655	0.0184458	0.29592
AGAP005007	155.533	0.499198	0.211974	2.355	0.0185228	0.296006
AGAP012956	40532.1	-0.358528	0.152196	-2.3557	0.0184879	0.296006
AGAP001440	811.017	0.335972	0.142972	2.34991	0.0187778	0.297734
AGAP001561	42.5974	-0.712106	0.302873	-2.35117	0.0187144	0.297734
AGAP003742	1149	0.423388	0.180291	2.34836	0.0188562	0.297734
AGAP004742	2333.72	-0.504055	0.214566	-2.34918	0.0188147	0.297734
AGAP009049	18.5981	-0.764223	0.325449	-2.34821	0.0188638	0.297734
AGAP009156	6383.83	-0.411811	0.175102	-2.35183	0.0186813	0.297734
AGAP012642	65.3247	0.736943	0.313883	2.34783	0.0188832	0.297734
AGAP000100	484.409	-0.37314	0.159398	-2.34093	0.0192359	0.300535
AGAP000749	1013.2	-0.397939	0.16992	-2.34192	0.019185	0.300535
AGAP001384	236.927	-0.767966	0.328079	-2.3408	0.0192427	0.300535
AGAP002730	226.752	0.641281	0.273669	2.34328	0.0191152	0.300535
AGAP012953	747.411	-0.541071	0.231023	-2.34206	0.0191775	0.300535
AGAP004993	155.593	-0.671005	0.287209	-2.3363	0.0194758	0.301755
AGAP007956	16.1803	0.796216	0.340917	2.33551	0.0195167	0.301755
AGAP008408	1275.6	-0.497798	0.21301	-2.33697	0.0194409	0.301755
AGAP009179	137.846	0.587808	0.251453	2.33765	0.0194057	0.301755
AGAP011464	660.312	-0.403398	0.172617	-2.33695	0.0194416	0.301755
AGAP012026	51.3011	-0.817821	0.350235	-2.33507	0.0195399	0.301755
AGAP012011	177.139	-0.52858	0.226647	-2.33217	0.0196917	0.303531
AGAP009469	378.883	-0.51323	0.220176	-2.331	0.0197532	0.303912
AGAP002004	68.2668	0.581811	0.249758	2.3295	0.0198323	0.304563
AGAP003064	57.7322	0.593164	0.254991	2.32621	0.0200071	0.30498
AGAP004860	42844.4	-0.374407	0.160875	-2.32732	0.0199481	0.30498
AGAP005773	28.2198	-0.865118	0.371619	-2.32797	0.0199137	0.30498
AGAP006802	160.13	0.549895	0.236361	2.3265	0.0199918	0.30498
AGAP004205	141.347	-0.468387	0.201451	-2.32507	0.0200682	0.305136
AGAP006393	37.8324	0.651387	0.28021	2.32464	0.0200913	0.305136
AGAP007206	328.504	0.57729	0.248547	2.32266	0.0201974	0.305625
AGAP012287	84.77	0.641535	0.276192	2.32279	0.0201907	0.305625
AGAP001032	1151.03	0.744104	0.32099	2.31815	0.0204411	0.308427
AGAP005721	597.32	-0.492616	0.212657	-2.31648	0.0205319	0.308427
AGAP009382	6.98554	-0.863941	0.372889	-2.31688	0.0205102	0.308427
AGAP011708	21.8548	-0.722922	0.31193	-2.31758	0.0204723	0.308427
AGAP009735	11.7236	-0.823873	0.355901	-2.31489	0.0206189	0.309171
AGAP002088	152.917	0.532612	0.23033	2.31238	0.0207565	0.30955
AGAP003413	123.067	0.502876	0.217422	2.3129	0.020728	0.30955
AGAP011698	41.3314	-0.632414	0.27336	-2.31348	0.0206962	0.30955
AGAP009554	6215.81	-0.705245	0.305104	-2.31149	0.0208057	0.309704
AGAP010436	2096.35	-0.477649	0.206942	-2.30813	0.0209918	0.309704
AGAP010816	173.857	-0.833092	0.360914	-2.30828	0.0209835	0.309704
AGAP011150	171.669	0.439909	0.190519	2.30901	0.0209432	0.309704
AGAP011334	152.354	-0.452234	0.195913	-2.30834	0.02098	0.309704
AGAP028028	440.947	-0.583601	0.252802	-2.30853	0.0209698	0.309704
AGAP001471	131.462	0.602574	0.261198	2.30696	0.0210572	0.310059
AGAP010144	44.2607	-0.698165	0.302714	-2.30635	0.0210909	0.310059
AGAP001585	131.639	0.494741	0.214629	2.3051	0.0211608	0.310534
AGAP009089	16.9238	-0.82212	0.356954	-2.30315	0.0212701	0.311585
AGAP001536	78.8559	-0.838585	0.364473	-2.30081	0.0214021	0.31186
AGAP005260	51.786	0.580624	0.25222	2.30205	0.0213322	0.31186
AGAP011825	167.808	0.618253	0.268647	2.30135	0.0213717	0.31186
AGAP004513	351.579	0.635965	0.277075	2.29528	0.0217171	0.312046
AGAP006890	168.292	-0.492859	0.214368	-2.29913	0.0214978	0.312046
AGAP007511	356.089	0.48821	0.212652	2.29582	0.0216859	0.312046
AGAP009789	35.054	-0.630073	0.274449	-2.29578	0.0216885	0.312046
AGAP010616	175.046	-0.546374	0.237916	-2.2965	0.0216473	0.312046
AGAP010842	240.085	0.381669	0.166207	2.29634	0.0216562	0.312046
AGAP011034	12.5855	-0.834852	0.363496	-2.29673	0.0216344	0.312046
AGAP011991	5.581	-0.780939	0.339648	-2.29926	0.0214904	0.312046
AGAP004778	122.838	-0.545056	0.23778	-2.29227	0.02189	0.313985
AGAP003238	6593.97	-0.6005	0.26207	-2.29137	0.0219419	0.314184
AGAP008640	195.974	-0.515487	0.225038	-2.29066	0.021983	0.314227
AGAP004882	752.607	-0.576938	0.251953	-2.28986	0.0220292	0.314344
AGAP003987	669.215	0.570441	0.249232	2.2888	0.0220912	0.314686
AGAP000528	1067.38	0.8601	0.376041	2.28725	0.0221813	0.315425
AGAP000999	31.1519	-0.845168	0.371211	-2.27678	0.0227991	0.317312
AGAP002238	314.918	-0.427145	0.187587	-2.27705	0.0227832	0.317312
AGAP002466	27.6615	0.671624	0.295185	2.27526	0.0228901	0.317312
AGAP002504	238.037	0.560736	0.24643	2.27544	0.0228798	0.317312
AGAP003300	237.247	-0.437672	0.192246	-2.27662	0.0228087	0.317312
AGAP004810	45.4822	-0.563362	0.246914	-2.28161	0.0225125	0.317312
AGAP004995	8.68281	-0.837896	0.367675	-2.27891	0.0226727	0.317312
AGAP007394	239.63	0.442668	0.194409	2.27699	0.0227866	0.317312
AGAP009161	96.8103	0.520297	0.228224	2.27976	0.0226218	0.317312
AGAP010028	21.7424	0.752021	0.330219	2.27734	0.0227662	0.317312
AGAP010078	17.0688	-0.767287	0.336625	-2.27935	0.0226462	0.317312
AGAP011654	275.685	-0.742956	0.325758	-2.2807	0.022566	0.317312
AGAP012234	19.6275	0.725693	0.317981	2.28219	0.0224779	0.317312
AGAP012253	791.013	-0.493817	0.217031	-2.27533	0.022886	0.317312
AGAP028035	45.9449	-0.680427	0.297983	-2.28344	0.0224042	0.317312
AGAP011884	235.342	0.414196	0.182099	2.27456	0.0229321	0.317362
AGAP006157	128.658	-0.636447	0.280501	-2.26896	0.0232706	0.320971
AGAP008897	102.703	0.625174	0.275462	2.26955	0.0232351	0.320971
AGAP006412	17.8834	0.835622	0.36859	2.26708	0.0233856	0.32202
AGAP007293	103.088	-0.461447	0.203659	-2.26579	0.0234645	0.322569
AGAP007162	596.097	-0.468304	0.206805	-2.26447	0.0235452	0.32314
AGAP012030	31.1341	0.67236	0.297025	2.26365	0.0235958	0.323297
AGAP003883	112.056	0.48917	0.216713	2.25723	0.023994	0.323966
AGAP004098	3008.76	-0.339436	0.150693	-2.2525	0.0242905	0.323966
AGAP004366	1492.3	-0.457981	0.203407	-2.25155	0.0243504	0.323966
AGAP005484	23.2497	0.701218	0.310299	2.25981	0.0238329	0.323966
AGAP005579	6.83995	-0.823149	0.365564	-2.25172	0.0243398	0.323966
AGAP005608	691.239	-0.429031	0.190291	-2.25461	0.0241578	0.323966
AGAP007723	63.8046	-0.584917	0.259455	-2.25441	0.0241705	0.323966
AGAP007957	4599.86	-0.347	0.153968	-2.25371	0.0242143	0.323966
AGAP008637	320.834	0.46872	0.20815	2.25183	0.0243328	0.323966
AGAP009046	169.696	0.452804	0.200881	2.25408	0.0241909	0.323966
AGAP009311	72.4967	-0.688432	0.305412	-2.25411	0.0241894	0.323966
AGAP010150	622.314	-0.442935	0.196517	-2.25392	0.0242011	0.323966
AGAP010534	81.4663	-0.564494	0.24983	-2.25951	0.0238515	0.323966
AGAP011425	35.5133	0.662232	0.29407	2.25195	0.0243252	0.323966
AGAP011573	83.2096	0.684488	0.302775	2.26071	0.0237769	0.323966
AGAP012696	21.2587	-0.786311	0.348575	-2.25579	0.0240837	0.323966
AGAP013029	76.4516	-0.70988	0.314598	-2.25646	0.0240416	0.323966
AGAP013078	1450.62	-0.494662	0.219429	-2.25431	0.0241768	0.323966
AGAP010676	21.4335	-0.791201	0.351695	-2.24968	0.0244694	0.325026
AGAP006594	1194.88	-0.46848	0.208345	-2.24858	0.0245395	0.325434
AGAP001107	911.681	-0.53388	0.238095	-2.2423	0.024942	0.32666
AGAP003629	1852.87	-0.607737	0.270694	-2.24511	0.0247614	0.32666
AGAP004201	219.554	-0.707567	0.315416	-2.24328	0.0248788	0.32666
AGAP004396	1268.26	-0.459041	0.204571	-2.24392	0.0248377	0.32666
AGAP004900	9442.37	-0.513725	0.228896	-2.24436	0.0248092	0.32666
AGAP006144	36.913	-0.755303	0.336617	-2.24381	0.0248448	0.32666
AGAP009024	948.778	0.385092	0.171794	2.24159	0.0249878	0.32666
AGAP011228	17.578	-0.759659	0.338569	-2.24373	0.0248495	0.32666
AGAP011244	402.497	0.672572	0.299964	2.24217	0.0249502	0.32666
AGAP004877	2786.41	-0.33998	0.151732	-2.24067	0.0250478	0.326927
AGAP002920	93.7321	0.517327	0.231208	2.2375	0.0252538	0.327776
AGAP006205	98.0539	0.809431	0.361801	2.23723	0.0252715	0.327776
AGAP012757	1075.49	-0.538758	0.240681	-2.23848	0.02519	0.327776
AGAP013097	5.6391	0.792813	0.354229	2.23814	0.0252122	0.327776
AGAP012663	69.5273	-0.520926	0.233002	-2.23572	0.0253704	0.328543
AGAP003186	30.3316	-0.837911	0.375146	-2.23356	0.0255122	0.329194
AGAP006474	195.403	-0.539871	0.241769	-2.233	0.0255488	0.329194
AGAP007254	455.041	0.449785	0.201383	2.23348	0.0255171	0.329194
AGAP011603	137.518	-0.430693	0.192917	-2.23253	0.0255801	0.329194
AGAP003477	1299.51	0.319985	0.143465	2.23041	0.0257205	0.330486
AGAP007717	572.22	-0.48236	0.216445	-2.22855	0.0258437	0.330658
AGAP008961	605.974	-0.648797	0.291009	-2.22947	0.0257824	0.330658
AGAP008968	16.4125	-0.776308	0.34837	-2.2284	0.0258539	0.330658
AGAP011476	8986.35	-0.411122	0.185068	-2.22146	0.0263196	0.336094
AGAP001538	42.5475	0.794836	0.358515	2.21702	0.0266216	0.339426
AGAP005520	1084.18	-0.390417	0.176396	-2.21331	0.0268765	0.342147
AGAP007112	812.828	0.469915	0.212383	2.21259	0.0269261	0.342251
AGAP007255	48.8004	-0.644678	0.291681	-2.21022	0.02709	0.343805
AGAP012096	212.745	0.461393	0.208834	2.20938	0.0271483	0.344017
AGAP001082	12498.8	-0.516975	0.234237	-2.20706	0.02731	0.345008
AGAP012464	162.557	-0.617233	0.279619	-2.20741	0.0272855	0.345008
AGAP001512	1391.42	0.665831	0.301845	2.20587	0.0273929	0.345527
AGAP003257	394.318	-0.526251	0.23879	-2.20382	0.0275367	0.345872
AGAP009323	1218.42	0.477213	0.216551	2.20369	0.0275458	0.345872
AGAP011576	17.8613	-0.742635	0.336993	-2.20371	0.027545	0.345872
AGAP010764	4864.55	-0.514894	0.233762	-2.20264	0.0276201	0.346278
AGAP003041	101.475	0.538419	0.244688	2.20043	0.0277762	0.347707
AGAP002253	533.167	-0.446109	0.202806	-2.19968	0.0278294	0.347846
AGAP006882	5.76745	-0.817867	0.371954	-2.19884	0.0278891	0.348066
AGAP004956	52.6544	0.723441	0.329377	2.19639	0.0280639	0.348661
AGAP005871	315.43	0.59889	0.272757	2.19569	0.0281139	0.348661
AGAP006799	107.888	0.480598	0.218819	2.19633	0.0280682	0.348661
AGAP008372	793.25	-0.509857	0.232382	-2.19404	0.0282322	0.348661
AGAP009473	437.068	-0.519286	0.236667	-2.19417	0.0282235	0.348661
AGAP009923	278.757	0.434344	0.197962	2.19408	0.0282297	0.348661
AGAP010699	6.33143	0.794049	0.361788	2.19479	0.0281787	0.348661
AGAP001223	142.605	0.588874	0.268628	2.19216	0.0283683	0.348825
AGAP003596	87.531	-0.461485	0.210416	-2.1932	0.0282926	0.348825
AGAP009566	215.575	-0.661379	0.30171	-2.1921	0.0283722	0.348825
AGAP028153	571.77	-0.570119	0.260176	-2.19128	0.0284318	0.349039
AGAP004852	2893.87	-0.369963	0.168946	-2.18982	0.028537	0.349331
AGAP010440	83.6238	0.520774	0.23782	2.18978	0.0285401	0.349331
AGAP009776	104.209	-0.473509	0.216406	-2.18805	0.0286656	0.350007
AGAP009946	1381.17	-0.43489	0.198774	-2.18786	0.0286801	0.350007
AGAP003108	94.5209	-0.440169	0.201284	-2.1868	0.0287568	0.350233
AGAP005640	263.451	0.817109	0.373807	2.18591	0.0288221	0.350233
AGAP006051	191.626	0.501798	0.229626	2.18528	0.0288681	0.350233
AGAP010342	669.627	-0.67771	0.310117	-2.18533	0.0288644	0.350233
AGAP004479	347.656	0.363429	0.166527	2.18241	0.0290796	0.351302
AGAP005088	141.94	-0.61405	0.281524	-2.18116	0.0291715	0.351302
AGAP009308	139.64	0.509324	0.233497	2.18129	0.0291623	0.351302
AGAP009733	87.6099	-0.47022	0.215554	-2.18145	0.0291503	0.351302
AGAP009951	107.594	-0.551109	0.252544	-2.18223	0.0290929	0.351302
AGAP012091	86.5219	-0.58925	0.270221	-2.18062	0.0292113	0.351302
AGAP002330	149.636	0.459475	0.210869	2.17896	0.0293345	0.351606
AGAP008748	36.7445	0.744161	0.34141	2.17967	0.029282	0.351606
AGAP011990	5.92048	-0.74465	0.341808	-2.17856	0.0293644	0.351606
AGAP001315	735.223	-0.405089	0.186136	-2.1763	0.0295326	0.352734
AGAP009746	210.561	0.583664	0.268209	2.17615	0.0295439	0.352734
AGAP003142	991.289	0.414751	0.19104	2.17101	0.0299303	0.352821
AGAP003966	47.2586	0.588611	0.271132	2.17094	0.0299355	0.352821
AGAP004224	168.335	-0.42455	0.195476	-2.17187	0.0298652	0.352821
AGAP004727	37.2222	-0.689692	0.31769	-2.17096	0.0299341	0.352821
AGAP004850	15.1325	-0.783007	0.360367	-2.1728	0.0297952	0.352821
AGAP006634	11.0903	-0.80657	0.37123	-2.17269	0.0298034	0.352821
AGAP009385	18.5122	-0.712581	0.327573	-2.17533	0.0296053	0.352821
AGAP012710	25.1518	0.787682	0.362246	2.17444	0.0296721	0.352821
AGAP013139	40.3921	-0.608413	0.27997	-2.17314	0.0297698	0.352821
AGAP007457	6.68265	-0.797643	0.367588	-2.16994	0.0300116	0.353213
AGAP003059	6.96952	-0.777797	0.358958	-2.16682	0.0302485	0.354256
AGAP003228	237.806	0.479085	0.221016	2.16765	0.030185	0.354256
AGAP005221	372.783	0.565198	0.261006	2.16546	0.0303528	0.354256
AGAP006101	2659.32	-0.353294	0.163155	-2.16539	0.0303575	0.354256
AGAP009925	47.9667	-0.724989	0.334691	-2.16614	0.0303004	0.354256
AGAP010174	842.71	-0.367055	0.169343	-2.16752	0.0301952	0.354256
AGAP004946	319.538	0.39356	0.182098	2.16126	0.0306756	0.356301
AGAP006688	274.134	-0.448007	0.207457	-2.15952	0.0308102	0.356301
AGAP007974	42.5129	-0.669466	0.30998	-2.15971	0.0307951	0.356301
AGAP008411	151.835	-0.600612	0.27829	-2.15822	0.0309107	0.356301
AGAP008814	36.036	-0.706222	0.326755	-2.16132	0.0306707	0.356301
AGAP011155	57.5804	0.568919	0.263553	2.15865	0.0308771	0.356301
AGAP011282	734.58	0.450194	0.208608	2.15809	0.0309209	0.356301
AGAP011701	101.562	-0.488117	0.225998	-2.15983	0.0307858	0.356301
AGAP012958	45.9351	0.781116	0.361282	2.16207	0.0306129	0.356301
AGAP002037	52.7643	0.763322	0.354058	2.15592	0.0310898	0.357749
AGAP008373	85.3312	-0.569767	0.264515	-2.15401	0.0312394	0.358805
AGAP012300	24.832	-0.806627	0.374541	-2.15364	0.0312684	0.358805
AGAP008087	132.915	0.486156	0.226233	2.14892	0.0316409	0.361073
AGAP009782	67.024	0.620124	0.288571	2.14895	0.0316384	0.361073
AGAP011053	1171.87	-0.468568	0.217904	-2.15034	0.0315281	0.361073
AGAP011097	7.4356	-0.789024	0.367059	-2.14959	0.0315879	0.361073
AGAP007145	213.477	0.472352	0.220059	2.14648	0.0318346	0.362283
AGAP009908	321.441	0.359238	0.167329	2.14689	0.0318017	0.362283
AGAP005795	1098.79	-0.477902	0.222945	-2.14359	0.0320657	0.364411
AGAP010189	117.754	-0.581415	0.271452	-2.14187	0.0322039	0.365479
AGAP004061	73.6504	0.526575	0.246039	2.14021	0.0323379	0.365957
AGAP006521	489.448	-0.514409	0.240473	-2.13915	0.0324232	0.365957
AGAP008819	870.794	-0.663116	0.309816	-2.14035	0.0323262	0.365957
AGAP012179	195.612	-0.535515	0.250307	-2.13944	0.0324003	0.365957
AGAP010010	643.231	-0.406007	0.189937	-2.13759	0.0325499	0.366886
AGAP008504	11.815	-0.7921	0.370688	-2.13684	0.032611	0.367074
AGAP008882	197.082	0.529792	0.248221	2.13436	0.0328136	0.368852
AGAP010327	19.8622	-0.665219	0.311775	-2.13365	0.0328716	0.369001
AGAP013393	1436.34	-0.394849	0.185264	-2.13128	0.0330661	0.370681
AGAP010233	1648.11	-0.446215	0.209469	-2.13022	0.0331536	0.371158
AGAP002692	92.9218	0.796861	0.374829	2.12593	0.0335089	0.371637
AGAP003556	15414.9	-0.477088	0.224275	-2.12724	0.0334002	0.371637
AGAP003976	252.487	-0.596341	0.280268	-2.12776	0.0333572	0.371637
AGAP004247	2660.54	0.40853	0.192108	2.12656	0.0334563	0.371637
AGAP005650	42.1783	0.699889	0.329303	2.12537	0.0335561	0.371637
AGAP006218	47.2648	-0.550633	0.258997	-2.12602	0.0335013	0.371637
AGAP006784	569.552	0.343876	0.161761	2.12583	0.0335178	0.371637
AGAP007386	1466.39	-0.319513	0.15011	-2.12852	0.0332941	0.371637
AGAP005234	489.555	-0.443908	0.209075	-2.1232	0.0337367	0.372213
AGAP011038	40.2847	-0.763155	0.359444	-2.12315	0.0337411	0.372213
AGAP011981	555.161	-0.422524	0.19901	-2.12313	0.0337433	0.372213
AGAP000619	25.0448	0.793285	0.374054	2.12078	0.0339407	0.372951
AGAP004763	56.6984	-0.655305	0.308995	-2.12076	0.0339419	0.372951
AGAP009973	630.62	0.385602	0.181826	2.12072	0.0339457	0.372951
AGAP003552	211.053	0.448312	0.211609	2.11859	0.0341254	0.374428
AGAP011831	91.9646	0.506394	0.239167	2.11732	0.0342328	0.375108
AGAP001194	209.54	-0.69487	0.328527	-2.11511	0.0344205	0.375969
AGAP002828	4276.53	-0.46152	0.218235	-2.11479	0.0344479	0.375969
AGAP009906	460.28	-0.49409	0.233537	-2.11569	0.0343715	0.375969
AGAP006142	86.5378	-0.554337	0.262466	-2.11203	0.0346836	0.378043
AGAP000574	439.023	-0.383208	0.182172	-2.10356	0.0354172	0.378386
AGAP001240	18667.2	-0.544653	0.258377	-2.10798	0.0350328	0.378386
AGAP001803	37.5076	0.698442	0.332126	2.10295	0.0354706	0.378386
AGAP004028	82.5821	0.652169	0.308972	2.11077	0.0347917	0.378386
AGAP004431	269.429	-0.406805	0.193538	-2.10193	0.0355592	0.378386
AGAP004447	36.1304	-0.764523	0.363002	-2.10611	0.0351946	0.378386
AGAP004753	60.8291	-0.539594	0.255934	-2.10833	0.0350022	0.378386
AGAP005229	145.016	-0.41876	0.199152	-2.10271	0.035491	0.378386
AGAP006667	6.46468	-0.676971	0.321742	-2.10408	0.0353712	0.378386
AGAP006885	1420.09	0.356695	0.169259	2.10739	0.0350836	0.378386
AGAP007626	116.326	0.506982	0.240646	2.10676	0.0351386	0.378386
AGAP007942	29.4135	-0.682742	0.324084	-2.10668	0.0351453	0.378386
AGAP008919	16.6778	-0.782205	0.3722	-2.10157	0.035591	0.378386
AGAP010442	324.471	-0.611738	0.291186	-2.10085	0.035654	0.378386
AGAP010596	77.5492	0.750993	0.355836	2.11051	0.0348148	0.378386
AGAP010633	13.9655	-0.741433	0.352298	-2.10456	0.0353295	0.378386
AGAP010918	47.1029	0.610797	0.289533	2.1096	0.034893	0.378386
AGAP011840	100.799	-0.666955	0.317508	-2.10059	0.0356769	0.378386
AGAP011960	57.5144	0.755055	0.358546	2.10588	0.0352147	0.378386
AGAP012382	1201.65	-0.404536	0.192476	-2.10175	0.0355756	0.378386
AGAP012989	22.9079	0.786207	0.373906	2.10269	0.0354933	0.378386
AGAP001933	61.8614	0.522707	0.24905	2.09881	0.0358338	0.378841
AGAP009688	84.9747	-0.776699	0.370114	-2.09854	0.0358574	0.378841
AGAP012087	27.5177	0.773426	0.368474	2.099	0.0358169	0.378841
AGAP001041	441.963	0.333298	0.159361	2.09147	0.0364859	0.379041
AGAP001468	505.532	-0.592056	0.282757	-2.09387	0.0362719	0.379041
AGAP002171	945.555	0.444294	0.212572	2.09008	0.0366104	0.379041
AGAP002655	3549.99	-0.286941	0.13727	-2.09034	0.036587	0.379041
AGAP005334	262.293	-0.71413	0.341161	-2.09323	0.0363283	0.379041
AGAP006470	71.5203	0.547301	0.26174	2.09101	0.0365268	0.379041
AGAP006782	39074.3	-0.463798	0.221803	-2.09104	0.0365245	0.379041
AGAP008153	95.3611	0.53339	0.25441	2.09658	0.0360312	0.379041
AGAP009403	12.2306	-0.709984	0.33922	-2.09299	0.03635	0.379041
AGAP009579	22.8595	-0.683909	0.326564	-2.09425	0.0362374	0.379041
AGAP009863	16290.3	-0.464842	0.22227	-2.09134	0.0364972	0.379041
AGAP009918	83.5256	-0.633816	0.302932	-2.09227	0.0364142	0.379041
AGAP011851	447.32	0.581206	0.277771	2.09239	0.0364032	0.379041
AGAP012044	74.8114	0.464092	0.221324	2.09689	0.0360036	0.379041
AGAP012476	6.21598	-0.774631	0.369523	-2.0963	0.0360555	0.379041
AGAP012868	6.06265	0.780377	0.373076	2.09174	0.0364621	0.379041
AGAP009004	200.308	0.763213	0.365541	2.0879	0.0368069	0.380599
AGAP007603	60.7179	0.514151	0.246525	2.0856	0.0370152	0.380862
AGAP008239	95.377	0.480381	0.230332	2.0856	0.0370147	0.380862
AGAP009830	7918.07	0.492998	0.236384	2.08558	0.0370167	0.380862
AGAP028053	71.5696	0.680861	0.326292	2.08666	0.0369189	0.380862
AGAP012872	12.7814	-0.757546	0.363323	-2.08505	0.0370649	0.380883
AGAP001738	314.363	0.461484	0.221988	2.07887	0.0376291	0.382457
AGAP003093	51.3236	0.52467	0.25278	2.07559	0.0379315	0.382457
AGAP003974	126.224	0.5137	0.247356	2.07676	0.0378237	0.382457
AGAP005062	157.169	0.742837	0.35692	2.08124	0.0374118	0.382457
AGAP005874	28.7944	0.664493	0.319699	2.0785	0.0376636	0.382457
AGAP005888	46.4432	-0.678782	0.327076	-2.0753	0.0379587	0.382457
AGAP006660	3091.66	-0.497326	0.239145	-2.0796	0.0375625	0.382457
AGAP007473	974.659	0.426508	0.205074	2.07978	0.037546	0.382457
AGAP007547	312.761	-0.489482	0.235852	-2.07538	0.0379511	0.382457
AGAP008137	387.149	-0.605312	0.291147	-2.07906	0.0376121	0.382457
AGAP008370	16771.1	-0.369663	0.178104	-2.07555	0.0379358	0.382457
AGAP008549	21.4393	0.773317	0.371427	2.08202	0.0373408	0.382457
AGAP010176	8.02411	-0.760542	0.365374	-2.08155	0.0373839	0.382457
AGAP010690	126.406	0.498497	0.240166	2.07563	0.0379278	0.382457
AGAP011296	66.349	-0.609069	0.293386	-2.076	0.0378942	0.382457
AGAP012247	81.5122	-0.488574	0.234618	-2.08242	0.0373038	0.382457
AGAP001487	30.8904	-0.580758	0.280088	-2.07348	0.0381274	0.383037
AGAP004659	5.68045	-0.771724	0.372241	-2.07318	0.0381554	0.383037
AGAP011769	7.37785	0.772945	0.372781	2.07345	0.03813	0.383037
AGAP012423	44.4528	-0.640636	0.309116	-2.07248	0.0382209	0.38323
AGAP001424	936.996	-0.578122	0.279416	-2.06904	0.0385426	0.383662
AGAP003190	18.599	0.774092	0.374091	2.06926	0.0385214	0.383662
AGAP003459	189.58	0.37911	0.183083	2.07071	0.0383862	0.383662
AGAP007618	133.685	0.553213	0.267303	2.06961	0.0384891	0.383662
AGAP009626	11.4946	-0.730087	0.352684	-2.07009	0.0384439	0.383662
AGAP011098	2456.09	-0.56558	0.273124	-2.07078	0.0383792	0.383662
AGAP001113	119.515	-0.588727	0.284961	-2.06599	0.0388291	0.385585
AGAP007781	2999.98	-0.6498	0.314476	-2.06629	0.0388008	0.385585
AGAP013481	1443.44	-0.315541	0.152786	-2.06525	0.0388994	0.385819
AGAP008964	109.775	-0.480408	0.232682	-2.06465	0.0389561	0.385918
AGAP006062	39.7458	0.73323	0.355304	2.06367	0.0390492	0.386096
AGAP008648	146.411	-0.757741	0.367216	-2.06347	0.0390675	0.386096
AGAP000468	9.72823	0.766782	0.371895	2.06182	0.0392245	0.387184
AGAP009192	257.963	-0.388796	0.188778	-2.05954	0.0394422	0.388868
AGAP009749	5.74304	-0.753981	0.366273	-2.05852	0.03954	0.389262
AGAP012095	97.0968	-0.604557	0.293739	-2.05814	0.0395764	0.389262
AGAP010640	453.861	-0.381784	0.185699	-2.05593	0.0397888	0.390886
AGAP006740	472.225	-0.348498	0.17	-2.05	0.0403649	0.393693
AGAP007393	2019.28	-0.379804	0.185334	-2.04929	0.0404336	0.393693
AGAP007609	23.3378	-0.609812	0.297133	-2.05232	0.0401386	0.393693
AGAP008634	333.678	0.391967	0.191033	2.05183	0.0401865	0.393693
AGAP009818	341.386	0.370099	0.180524	2.05013	0.0403515	0.393693
AGAP010186	13.3342	-0.69102	0.337223	-2.04915	0.0404476	0.393693
AGAP011617	340.137	-0.43834	0.213823	-2.05001	0.040363	0.393693
AGAP011841	37.3565	-0.750137	0.366242	-2.0482	0.0405401	0.393693
AGAP012469	69.7227	-0.482952	0.235745	-2.04862	0.0404998	0.393693
AGAP012969	16.0055	-0.758659	0.370423	-2.04809	0.0405511	0.393693
AGAP001804	528.797	0.341511	0.167134	2.04333	0.0410198	0.397776
AGAP001563	631.186	-0.542018	0.265852	-2.03879	0.0414707	0.399183
AGAP002570	123.055	0.446426	0.219025	2.03825	0.0415254	0.399183
AGAP005034	10.4985	-0.764181	0.374486	-2.04061	0.0412895	0.399183
AGAP006525	15.9717	-0.733657	0.360133	-2.03718	0.0416319	0.399183
AGAP009396	5.90433	-0.707529	0.34677	-2.04034	0.0413164	0.399183
AGAP009414	54.2235	-0.566622	0.278162	-2.03702	0.041648	0.399183
AGAP009439	274.594	0.398532	0.195601	2.03748	0.0416024	0.399183
AGAP009787	96.8074	0.461346	0.226246	2.03914	0.0414363	0.399183
AGAP011052	526.143	-0.461956	0.226716	-2.0376	0.04159	0.399183
AGAP028235	8.17107	-0.749758	0.3676	-2.0396	0.0413897	0.399183
AGAP001871	28.7923	-0.734631	0.360919	-2.03544	0.0418062	0.399713
AGAP002348	107.464	0.439201	0.215753	2.03567	0.0417838	0.399713
AGAP007290	78.8079	-0.581865	0.285993	-2.03454	0.0418968	0.399713
AGAP010982	39.5344	0.714842	0.351284	2.03494	0.0418567	0.399713
AGAP003002	664.166	0.359532	0.176796	2.0336	0.0419923	0.400162
AGAP002960	148.907	0.433247	0.213342	2.03076	0.0422796	0.400589
AGAP004362	2842.28	-0.398757	0.196218	-2.03222	0.0421314	0.400589
AGAP004841	605.767	-0.503166	0.247607	-2.03212	0.0421417	0.400589
AGAP009810	33.8672	0.673669	0.331583	2.03167	0.0421869	0.400589
AGAP012092	48.0719	-0.538223	0.265034	-2.03077	0.0422785	0.400589
AGAP008869	24.6869	0.703868	0.346754	2.02988	0.0423688	0.400975
AGAP005881	233.419	0.468597	0.231135	2.02738	0.0426238	0.402926
AGAP011061	173.086	-0.480855	0.237266	-2.02665	0.0426982	0.403169
AGAP002858	73868.8	-0.456185	0.225258	-2.02517	0.0428502	0.403996
AGAP007588	641.422	-0.414796	0.204902	-2.02437	0.0429325	0.403996
AGAP028215	1355.88	0.390076	0.192668	2.0246	0.0429083	0.403996
AGAP001797	4100.08	-0.288683	0.142714	-2.02281	0.0430923	0.404578
AGAP005622	32.6326	-0.758429	0.374855	-2.02326	0.043046	0.404578
AGAP002063	1234.01	0.413853	0.204649	2.02225	0.0431501	0.404661
AGAP007421	351.965	-0.478774	0.237007	-2.02008	0.0433748	0.405913
AGAP008427	177.9	0.506772	0.250875	2.02001	0.0433818	0.405913
AGAP010293	1050	-0.470261	0.232877	-2.01935	0.0434509	0.406099
AGAP005203	2171.83	-0.305277	0.151262	-2.01819	0.0435713	0.406764
AGAP003478	447.064	-0.350668	0.173927	-2.01618	0.043781	0.4078
AGAP010539	278.088	0.363727	0.180366	2.0166	0.043737	0.4078
AGAP008130	19.132	-0.747402	0.370791	-2.01569	0.0438319	0.407815
AGAP013507	94.343	-0.477559	0.23699	-2.0151	0.043894	0.407933
AGAP011387	230.583	0.556949	0.276591	2.01362	0.0440494	0.408877
AGAP012421	34.202	-0.727545	0.361389	-2.01319	0.0440946	0.408877
AGAP005942	2996.63	-0.36181	0.179864	-2.01157	0.0442655	0.409763
AGAP008952	748.611	0.315473	0.156847	2.01134	0.0442893	0.409763
AGAP001773	47.3649	-0.611735	0.305134	-2.00481	0.0449833	0.41022
AGAP002182	2601.28	-0.393938	0.196454	-2.00525	0.0449368	0.41022
AGAP003554	336.083	-0.510199	0.254499	-2.00472	0.0449928	0.41022
AGAP005749	1396.77	0.447658	0.223128	2.00628	0.0448265	0.41022
AGAP007658	90.9393	0.456185	0.22725	2.00742	0.0447053	0.41022
AGAP008688	1024.81	-0.535734	0.266791	-2.00807	0.0446357	0.41022
AGAP009141	68.2153	0.612538	0.30524	2.00674	0.0447769	0.41022
AGAP009265	787.13	-0.359493	0.178868	-2.00983	0.0444497	0.41022
AGAP009953	473.708	-0.451875	0.225125	-2.00722	0.0447266	0.41022
AGAP011807	145.794	0.755107	0.37596	2.00848	0.0445926	0.41022
AGAP012113	278.213	0.483023	0.240406	2.00919	0.0445165	0.41022
AGAP013391	7.89556	-0.734615	0.366513	-2.00434	0.0450338	0.41022
AGAP013663	277.372	-0.716037	0.356826	-2.00669	0.0447831	0.41022
AGAP028064	658.295	-0.494262	0.246547	-2.00474	0.0449913	0.41022
AGAP012158	25.1912	0.740159	0.369819	2.00141	0.0453483	0.412629
AGAP009503	59.8376	0.730153	0.364944	2.00073	0.0454217	0.412842
AGAP011906	107.361	0.424912	0.212709	1.99762	0.0457574	0.414981
AGAP012411	9.56608	-0.745033	0.372874	-1.99808	0.0457079	0.414981
AGAP010372	7.49365	-0.734489	0.367814	-1.9969	0.0458359	0.415237
AGAP002802	293.874	-0.45759	0.229429	-1.99447	0.0461004	0.416873
AGAP004470	446.18	-0.375175	0.188122	-1.99432	0.0461174	0.416873
AGAP003981	122.026	0.426512	0.213999	1.99306	0.0462553	0.417663
AGAP001747	520.552	-0.329742	0.166052	-1.98578	0.0470577	0.420354
AGAP001814	7.08782	0.739608	0.372721	1.98435	0.0472173	0.420354
AGAP002178	5.97042	-0.73543	0.369934	-1.988	0.0468114	0.420354
AGAP002342	8.9526	-0.72337	0.364739	-1.98325	0.047339	0.420354
AGAP002408	153.876	0.454161	0.228885	1.98423	0.0472299	0.420354
AGAP002793	7.79911	-0.737552	0.371006	-1.98798	0.0468144	0.420354
AGAP003242	180.686	0.48996	0.246769	1.9855	0.0470887	0.420354
AGAP004050	1795.15	-0.423363	0.213437	-1.98355	0.0473057	0.420354
AGAP005444	410.652	-0.392376	0.197911	-1.98259	0.0474136	0.420354
AGAP005510	60.4038	-0.528731	0.265966	-1.98797	0.0468156	0.420354
AGAP005541	40.1522	0.721904	0.364074	1.98285	0.0473839	0.420354
AGAP007202	398.039	0.43847	0.221165	1.98254	0.0474183	0.420354
AGAP008244	1920.09	-0.593057	0.298138	-1.9892	0.046679	0.420354
AGAP010351	274.02	-0.450752	0.227119	-1.98465	0.0471838	0.420354
AGAP010473	87.8224	-0.705898	0.355803	-1.98396	0.0472605	0.420354
AGAP011200	1301.12	-0.453096	0.227939	-1.98779	0.0468346	0.420354
AGAP028154	25814.2	-0.302798	0.152552	-1.98489	0.0471565	0.420354
AGAP002349	19.4742	0.64372	0.325268	1.97905	0.0478105	0.421314
AGAP003345	18.2458	0.671755	0.339443	1.97899	0.047817	0.421314
AGAP006431	53.6231	-0.473396	0.239062	-1.98022	0.0476783	0.421314
AGAP010700	261.161	0.385331	0.194725	1.97885	0.0478325	0.421314
AGAP012301	252.872	-0.35069	0.177044	-1.98081	0.0476126	0.421314
AGAP013036	3059.97	-0.452033	0.228403	-1.97911	0.0478041	0.421314
AGAP004990	1342.44	0.305524	0.154568	1.97663	0.0480832	0.422728
AGAP028133	32.4434	0.555204	0.280899	1.97652	0.0480954	0.422728
AGAP001112	44.0635	-0.677794	0.343945	-1.97065	0.0487645	0.422956
AGAP001919	787.088	-0.394128	0.199856	-1.97206	0.048603	0.422956
AGAP003754	98.5452	-0.637737	0.323113	-1.97373	0.0484126	0.422956
AGAP004090	464.534	0.336249	0.170955	1.96689	0.0491964	0.422956
AGAP004303	1137.42	-0.424053	0.215312	-1.96948	0.0488981	0.422956
AGAP004553	241.19	-0.376479	0.191398	-1.967	0.0491836	0.422956
AGAP005508	42.3939	-0.608509	0.308087	-1.97512	0.0482543	0.422956
AGAP005789	120.108	0.445137	0.226312	1.96691	0.0491934	0.422956
AGAP007445	19.6896	-0.72632	0.369211	-1.96722	0.0491576	0.422956
AGAP008292	60639.2	0.518602	0.263248	1.97001	0.0488372	0.422956
AGAP008953	17.7499	0.643942	0.32676	1.97069	0.0487596	0.422956
AGAP009195	180.544	-0.406499	0.205856	-1.97467	0.048305	0.422956
AGAP009387	165.434	-0.401293	0.203824	-1.96882	0.0489735	0.422956
AGAP010155	127.52	-0.456066	0.231566	-1.96949	0.0488969	0.422956
AGAP010377	17.6287	-0.625402	0.317078	-1.97239	0.0485653	0.422956
AGAP010835	8.73251	0.732667	0.371297	1.97326	0.0484657	0.422956
AGAP010876	3516.08	0.432648	0.219697	1.96929	0.0489192	0.422956
AGAP011204	55.015	0.716902	0.364235	1.96824	0.04904	0.422956
AGAP011887	61.2037	0.594943	0.301847	1.97101	0.0487228	0.422956
AGAP012703	67.0468	-0.501454	0.254033	-1.97397	0.0483854	0.422956
AGAP013441	9.20908	0.73437	0.372775	1.97001	0.0488371	0.422956
AGAP009321	68.1399	0.475627	0.241891	1.96629	0.0492654	0.423109
AGAP011082	58.8258	-0.661034	0.336534	-1.96424	0.0495026	0.424264
AGAP012429	9.55125	-0.702579	0.357665	-1.96435	0.0494899	0.424264
AGAP005228	123.053	0.459054	0.233873	1.96284	0.0496647	0.425213
AGAP013555	22.9055	-0.702932	0.358251	-1.96212	0.0497483	0.425487
AGAP006785	11.6683	0.718502	0.366428	1.96083	0.0498991	0.426335
AGAP002477	81.2021	0.434123	0.221487	1.96004	0.0499911	0.426681
AGAP004849	112.658	0.540938	0.276546	1.95605	0.0504592	0.427289
AGAP005193	116.896	0.544493	0.278194	1.95724	0.0503191	0.427289
AGAP006510	145.07	-0.533041	0.272126	-1.9588	0.0501358	0.427289
AGAP006974	386.127	-0.329771	0.168448	-1.9577	0.0502657	0.427289
AGAP007022	135.316	0.533364	0.272611	1.95651	0.0504056	0.427289
AGAP007128	172.798	0.701002	0.358356	1.95616	0.0504465	0.427289
AGAP007843	1127.57	-0.488159	0.249599	-1.95578	0.0504917	0.427289
AGAP011179	17.4663	-0.661482	0.338273	-1.95547	0.0505279	0.427289
AGAP011880	44.8993	0.665616	0.340381	1.9555	0.0505236	0.427289
AGAP004112	217.071	-0.642897	0.328922	-1.95456	0.0506351	0.427321
AGAP010026	229.726	-0.466759	0.238777	-1.95479	0.0506074	0.427321
AGAP007646	10.6316	-0.715658	0.366331	-1.95358	0.0507507	0.42786
AGAP003553	793.891	-0.402881	0.206593	-1.95012	0.0511623	0.43089
AGAP001035	31.1881	0.725006	0.372073	1.94856	0.0513484	0.432016
AGAP004556	348.591	0.502788	0.258354	1.94612	0.0516398	0.434026
AGAP000755	621.354	-0.390309	0.200658	-1.94515	0.0517571	0.434129
AGAP010568	289.813	0.413004	0.212287	1.9455	0.0517154	0.434129
AGAP008761	983.688	-0.421328	0.216689	-1.94439	0.0518481	0.434254
AGAP009463	149.809	-0.586005	0.301419	-1.94415	0.0518771	0.434254
AGAP004808	42.1105	-0.691109	0.355662	-1.94316	0.0519966	0.434374
AGAP011554	25.0493	-0.610764	0.314294	-1.94329	0.0519817	0.434374
AGAP005199	164.091	0.433169	0.223155	1.94111	0.0522443	0.436003
AGAP003988	96.9541	0.402363	0.207376	1.94026	0.0523485	0.436431
AGAP000663	1482.09	-0.577201	0.298095	-1.9363	0.052831	0.436927
AGAP004765	244.423	0.360772	0.186238	1.93715	0.0527266	0.436927
AGAP005091	1352.59	-0.526184	0.271703	-1.93662	0.0527921	0.436927
AGAP005746	43.3511	0.600607	0.309943	1.9378	0.052648	0.436927
AGAP007538	483.753	-0.410618	0.212018	-1.93671	0.0527809	0.436927
AGAP007665	1139.57	-0.321363	0.165952	-1.93648	0.0528093	0.436927
AGAP010147	3307.52	-0.441003	0.227401	-1.93932	0.0524624	0.436927
AGAP013449	31.785	0.724543	0.37394	1.93759	0.0526729	0.436927
AGAP002419	691.638	-0.50082	0.258937	-1.93414	0.0530963	0.438681
AGAP000631	60.9495	0.723116	0.374194	1.93246	0.0533022	0.439444
AGAP001307	233.981	0.339787	0.175904	1.93166	0.0534016	0.439444
AGAP004964	7.06351	0.715129	0.370297	1.93123	0.0534545	0.439444
AGAP008494	393.034	0.421564	0.218264	1.93144	0.0534289	0.439444
AGAP009771	24.2247	-0.619291	0.320593	-1.93171	0.0533957	0.439444
AGAP007736	289.295	-0.417019	0.216252	-1.92839	0.0538067	0.441513
AGAP009047	45.1488	0.549678	0.285053	1.92834	0.0538131	0.441513
AGAP003358	94.7474	-0.505125	0.262222	-1.92632	0.0540638	0.442506
AGAP005244	81.8884	-0.606309	0.314727	-1.92646	0.0540468	0.442506
AGAP005693	14.3231	-0.719638	0.373629	-1.92608	0.0540948	0.442506
AGAP001706	22.4267	-0.586351	0.304617	-1.92488	0.0542447	0.443162
AGAP004800	88.5441	-0.518536	0.269428	-1.92458	0.0542823	0.443162
AGAP009240	143.569	-0.499419	0.259565	-1.92406	0.0543468	0.443251
AGAP007592	188.889	-0.578548	0.300802	-1.92335	0.0544361	0.443541
AGAP004863	53.078	-0.480229	0.24976	-1.92276	0.05451	0.443706
AGAP003366	28.742	0.681927	0.354977	1.92105	0.0547258	0.444587
AGAP005445	400.51	-0.369844	0.19252	-1.92106	0.054724	0.444587
AGAP007788	123.013	-0.428509	0.223113	-1.92059	0.0547835	0.444618
AGAP000173	426.169	0.312077	0.162574	1.9196	0.0549079	0.444841
AGAP006102	5815.85	0.276115	0.143846	1.91952	0.0549186	0.444841
AGAP004412	103.354	0.517199	0.269579	1.91855	0.0550419	0.445403
AGAP004371	130.224	-0.413053	0.215425	-1.91739	0.0551889	0.446156
AGAP012343	344.277	-0.400886	0.209336	-1.91504	0.055488	0.448135
AGAP013194	161.965	0.480602	0.251046	1.91439	0.0555699	0.448358
AGAP000337	35.5168	0.716314	0.37456	1.91242	0.055823	0.44996
AGAP000398	25.1484	0.579	0.302978	1.91103	0.0560013	0.450958
AGAP001432	23.2577	0.623837	0.326941	1.9081	0.0563783	0.451015
AGAP002474	94.7246	0.454788	0.238472	1.90709	0.0565087	0.451015
AGAP002578	34.2874	-0.69785	0.365689	-1.90832	0.0563503	0.451015
AGAP004196	522.403	0.424018	0.222033	1.9097	0.0561715	0.451015
AGAP006575	118.798	0.46227	0.24244	1.90674	0.0565543	0.451015
AGAP006689	48.8285	0.524818	0.274958	1.90872	0.0562985	0.451015
AGAP009910	172.213	0.42713	0.223977	1.90703	0.0565169	0.451015
AGAP011828	3288.9	-0.347901	0.18237	-1.90767	0.0564334	0.451015
AGAP012427	25.3293	-0.594955	0.311553	-1.90965	0.0561787	0.451015
AGAP013044	84.4986	0.424053	0.222217	1.90828	0.0563546	0.451015
AGAP002144	74.8654	0.573694	0.301355	1.90371	0.0569474	0.45103
AGAP005446	8.60553	-0.693954	0.364262	-1.9051	0.0567676	0.45103
AGAP006141	1009.07	0.278143	0.145988	1.90524	0.0567483	0.45103
AGAP006400	7420.86	-0.57479	0.301986	-1.90337	0.0569929	0.45103
AGAP007069	8.83645	-0.688121	0.361229	-1.90494	0.0567873	0.45103
AGAP009937	511.926	-0.631282	0.331611	-1.90368	0.0569519	0.45103
AGAP011791	6.95527	-0.705955	0.370843	-1.90365	0.0569561	0.45103
AGAP012335	102.278	0.443465	0.232881	1.90426	0.0568767	0.45103
AGAP002166	1193.62	0.410535	0.215929	1.90125	0.0572698	0.451288
AGAP005243	75.5174	-0.474089	0.249202	-1.90243	0.0571153	0.451288
AGAP007385	17.697	-0.637552	0.335261	-1.90166	0.057216	0.451288
AGAP009415	7.09795	-0.700581	0.368526	-1.90103	0.0572977	0.451288
AGAP009808	138.355	0.629651	0.331216	1.90103	0.0572986	0.451288
AGAP002107	271.513	0.369093	0.194267	1.89993	0.0574428	0.451403
AGAP003404	67.5994	-0.472615	0.248739	-1.90004	0.057428	0.451403
AGAP011699	144.755	-0.577232	0.30386	-1.89967	0.0574771	0.451403
AGAP007126	25.5056	0.606156	0.319245	1.89872	0.0576018	0.451953
AGAP006812	361.8	-0.405036	0.213498	-1.89714	0.0578095	0.452118
AGAP008366	1912.02	-0.313689	0.165353	-1.89709	0.057816	0.452118
AGAP010462	699.777	0.33312	0.175528	1.89782	0.0577204	0.452118
AGAP010750	116.024	-0.609768	0.321456	-1.89689	0.0578418	0.452118
AGAP002832	57.3146	-0.642339	0.33884	-1.8957	0.0579994	0.452921
AGAP005277	10.85	-0.691777	0.365141	-1.89455	0.0581522	0.453686
AGAP000483	68.3407	0.700721	0.370175	1.89295	0.0583651	0.453941
AGAP004337	80.7925	0.457142	0.241489	1.89301	0.0583565	0.453941
AGAP009381	5.50118	-0.7049	0.372396	-1.89288	0.0583744	0.453941
AGAP010550	661.489	-0.53979	0.285203	-1.89265	0.0584047	0.453941
AGAP001324	112.021	0.412156	0.21812	1.88959	0.0588134	0.454682
AGAP002095	101.513	-0.42611	0.225533	-1.88935	0.0588454	0.454682
AGAP002757	54.2787	0.686713	0.363136	1.89106	0.0586157	0.454682
AGAP003182	69.2703	0.708231	0.37451	1.89109	0.0586127	0.454682
AGAP003542	176.147	-0.502339	0.265922	-1.88905	0.0588852	0.454682
AGAP007289	115.148	-0.475644	0.251708	-1.88967	0.0588026	0.454682
AGAP008718	362.923	-0.469301	0.248357	-1.88963	0.0588081	0.454682
AGAP010084	32.6779	-0.58986	0.312459	-1.8878	0.0590528	0.45555
AGAP000415	66.9688	0.511025	0.270888	1.88648	0.0592302	0.456493
AGAP001488	976.592	-0.459463	0.243804	-1.88456	0.0594894	0.457282
AGAP002684	490.7	0.432092	0.229637	1.88163	0.0598861	0.457282
AGAP003039	743.603	-0.535369	0.283993	-1.88515	0.0594095	0.457282
AGAP004109	76.9823	-0.407632	0.216459	-1.88318	0.0596754	0.457282
AGAP004575	29.3798	-0.551075	0.292801	-1.88208	0.0598253	0.457282
AGAP004738	100.656	0.440304	0.233794	1.8833	0.0596602	0.457282
AGAP006009	5.43417	-0.636724	0.338298	-1.88214	0.0598166	0.457282
AGAP010459	151.395	0.47367	0.251417	1.884	0.0595645	0.457282
AGAP010538	63.7618	0.445402	0.236516	1.88318	0.0596757	0.457282
AGAP010834	115.381	0.453106	0.240781	1.88182	0.0598607	0.457282
AGAP005183	16.0327	0.63293	0.336652	1.88007	0.0600985	0.458028
AGAP007605	925.193	-0.455039	0.242072	-1.87976	0.0601402	0.458028
AGAP008674	168.038	0.519383	0.276313	1.87969	0.0601501	0.458028
AGAP010656	159.551	0.469183	0.249971	1.87695	0.0605254	0.460037
AGAP010782	115.332	-0.411988	0.219481	-1.8771	0.0605045	0.460037
AGAP007771	181.576	-0.662618	0.353471	-1.8746	0.0608473	0.462059
AGAP011727	243.372	-0.326972	0.174487	-1.87391	0.0609435	0.462364
AGAP008550	30.7896	0.541378	0.289012	1.8732	0.0610404	0.462675
AGAP003202	66.1039	-0.619908	0.33117	-1.87187	0.061224	0.463641
AGAP001347	91.9163	0.511969	0.273967	1.86872	0.0616612	0.465927
AGAP003676	56.9209	0.591588	0.316654	1.86825	0.0617274	0.465927
AGAP010791	40.0768	0.560209	0.299886	1.86808	0.0617514	0.465927
AGAP012437	98.6833	-0.39313	0.210441	-1.86813	0.0617445	0.465927
AGAP003343	2842.13	-0.343015	0.183689	-1.86736	0.0618507	0.46625
AGAP006015	106.129	-0.381672	0.204547	-1.86594	0.06205	0.467037
AGAP010498	295.881	0.573955	0.307617	1.86581	0.0620681	0.467037
AGAP000598	157.854	0.413056	0.2215	1.86481	0.0622084	0.467667
AGAP004309	250.148	-0.554176	0.29754	-1.86252	0.0625292	0.468798
AGAP006123	345.528	-0.346907	0.186239	-1.8627	0.0625044	0.468798
AGAP013294	98.5462	-0.509877	0.273702	-1.86289	0.0624778	0.468798
AGAP003999	746.885	-0.428906	0.230386	-1.86168	0.0626478	0.469262
AGAP011534	31.8281	0.673127	0.361689	1.86107	0.0627349	0.469489
AGAP000441	25.1374	0.690571	0.371399	1.85938	0.0629733	0.47002
AGAP001535	80.0348	0.639287	0.343688	1.86008	0.0628741	0.47002
AGAP010188	532.643	0.469327	0.252413	1.85936	0.0629765	0.47002
AGAP010712	112.083	0.531252	0.285782	1.85894	0.0630352	0.470033
AGAP000463	59.7014	0.678594	0.365402	1.85712	0.0632947	0.470496
AGAP005134	16048.1	-0.407817	0.21955	-1.85751	0.0632381	0.470496
AGAP009505	1232.7	0.284056	0.152934	1.85738	0.063257	0.470496
AGAP009622	123.85	-0.409384	0.220466	-1.8569	0.063325	0.470496
AGAP001219	18.3133	0.662532	0.357199	1.8548	0.0636248	0.470591
AGAP002345	15.9458	0.613879	0.331016	1.85453	0.0636636	0.470591
AGAP002816	210.332	-0.347178	0.187058	-1.85599	0.0634547	0.470591
AGAP010479	20196.3	-0.334287	0.180182	-1.85527	0.0635576	0.470591
AGAP010794	46.4762	-0.597313	0.32209	-1.85449	0.0636688	0.470591
AGAP011637	129.462	0.472383	0.254734	1.85442	0.0636796	0.470591
AGAP000898	31.3889	0.656313	0.354544	1.85115	0.0641484	0.471175
AGAP002662	209.901	0.462134	0.249529	1.85202	0.0640223	0.471175
AGAP003936	105.062	0.393127	0.212423	1.85069	0.0642148	0.471175
AGAP004992	460.598	0.355498	0.192062	1.85096	0.0641756	0.471175
AGAP006632	168.06	0.446437	0.241204	1.85087	0.0641889	0.471175
AGAP010054	8.62391	-0.680117	0.36745	-1.85091	0.0641824	0.471175
AGAP010884	64.7567	-0.657757	0.355232	-1.85163	0.0640794	0.471175
AGAP011474	98.8934	0.694525	0.374826	1.85292	0.0638934	0.471175
AGAP000514	363.519	0.323956	0.175145	1.84964	0.0643653	0.471187
AGAP004919	8656.99	-0.384012	0.207576	-1.84998	0.064316	0.471187
AGAP009100	88.7281	-0.519135	0.280692	-1.84949	0.0643876	0.471187
AGAP007775	19.326	0.593719	0.321101	1.84901	0.0644566	0.471275
AGAP011750	170.749	-0.542126	0.293303	-1.84835	0.064552	0.471555
AGAP008163	542.225	0.477728	0.25864	1.84708	0.0647361	0.472065
AGAP009802	8.23291	-0.634021	0.343218	-1.84729	0.0647058	0.472065
AGAP007810	960.438	0.305028	0.165375	1.84446	0.065116	0.474416
AGAP001442	118.998	0.493427	0.267761	1.84279	0.0653594	0.475386
AGAP003732	149.208	0.387904	0.210519	1.84261	0.0653859	0.475386
AGAP008810	21.3403	-0.662424	0.359551	-1.84237	0.0654217	0.475386
AGAP005245	496.505	-0.514974	0.279746	-1.84086	0.0656418	0.476566
AGAP007147	80.5667	0.451828	0.245601	1.83969	0.0658144	0.4774
AGAP000880	285.312	-0.317473	0.172901	-1.83615	0.0663351	0.477466
AGAP003648	525.532	0.354681	0.192907	1.83861	0.0659732	0.477466
AGAP004743	479.923	-0.398111	0.216871	-1.8357	0.0664014	0.477466
AGAP005320	149.23	0.428812	0.233537	1.83616	0.0663339	0.477466
AGAP006991	14.4374	-0.628035	0.341806	-1.8374	0.0661502	0.477466
AGAP007893	230.178	0.444582	0.24212	1.8362	0.0663279	0.477466
AGAP009621	342.054	-0.338139	0.1842	-1.83572	0.0663988	0.477466
AGAP009631	32.3663	0.651326	0.354403	1.83781	0.0660904	0.477466
AGAP011700	519.493	-0.42419	0.230696	-1.83874	0.0659527	0.477466
AGAP012655	37.068	0.499958	0.272231	1.83652	0.0662808	0.477466
AGAP000470	263.192	-0.323028	0.176153	-1.83379	0.066685	0.479088
AGAP001296	643.148	0.539923	0.294662	1.83235	0.0668996	0.479862
AGAP013017	11.3268	-0.66298	0.361832	-1.83229	0.0669089	0.479862
AGAP001700	94.5431	0.682845	0.372775	1.83179	0.0669829	0.479977
AGAP001209	696.915	-0.331676	0.181197	-1.83047	0.0671797	0.480969
AGAP000792	3499.41	-0.349531	0.191425	-1.82594	0.0678597	0.482403
AGAP000825	18.2952	0.68115	0.37281	1.82707	0.0676891	0.482403
AGAP002805	55.984	0.486884	0.266906	1.82418	0.0681248	0.482403
AGAP005290	51.135	0.553859	0.303478	1.82504	0.0679953	0.482403
AGAP006323	49.8163	0.588653	0.322139	1.82733	0.0676507	0.482403
AGAP006516	58.6167	0.532637	0.291856	1.825	0.0680013	0.482403
AGAP007619	3111.6	-0.392253	0.214952	-1.82483	0.068026	0.482403
AGAP007745	71225.9	-0.381899	0.209377	-1.82398	0.068155	0.482403
AGAP009570	240.526	0.405282	0.222231	1.8237	0.0681974	0.482403
AGAP010067	7.45494	-0.640072	0.350419	-1.82659	0.0677614	0.482403
AGAP010162	479.958	-0.404471	0.221262	-1.82802	0.0675462	0.482403
AGAP011749	94.0437	-0.462483	0.253114	-1.82717	0.0676741	0.482403
AGAP012274	16.8637	-0.637003	0.348963	-1.82542	0.0679381	0.482403
AGAP028370	12840.7	-0.466106	0.254922	-1.82843	0.0674851	0.482403
AGAP001562	13.1701	-0.675814	0.370852	-1.82233	0.0684052	0.483046
AGAP013443	71.0653	-0.449084	0.246412	-1.82249	0.0683805	0.483046
AGAP005026	43.7785	0.636429	0.349672	1.82008	0.0687475	0.485048
AGAP005990	395.295	-0.300465	0.165148	-1.81937	0.0688544	0.485388
AGAP002599	3057.81	-0.524624	0.288441	-1.81882	0.0689381	0.485423
AGAP009470	417.533	-0.390571	0.214768	-1.81857	0.0689768	0.485423
AGAP012094	64.8243	-0.593514	0.32646	-1.81803	0.0690595	0.485591
AGAP004062	93.9763	0.428168	0.235694	1.81663	0.069274	0.486685
AGAP006808	280.326	0.379906	0.209211	1.8159	0.0693864	0.487061
AGAP000048	18.1299	0.636406	0.350607	1.81516	0.0694997	0.487442
AGAP002067	535.175	0.351446	0.193986	1.81171	0.0700318	0.489773
AGAP003213	102.326	0.41693	0.230056	1.8123	0.0699396	0.489773
AGAP003803	12.9231	0.635066	0.350736	1.81067	0.0701919	0.489773
AGAP008596	247.626	-0.396478	0.219011	-1.81031	0.0702471	0.489773
AGAP010518	79.1687	0.429032	0.236923	1.81085	0.0701636	0.489773
AGAP012209	8.72005	-0.608847	0.336226	-1.81083	0.0701676	0.489773
AGAP013204	11.5166	-0.657589	0.363215	-1.81047	0.0702229	0.489773
AGAP011634	1105.33	-0.428178	0.236716	-1.80882	0.0704787	0.490974
AGAP011175	30.247	0.648414	0.358812	1.80712	0.070744	0.492407
AGAP011715	515.831	-0.337234	0.186734	-1.80596	0.0709246	0.493211
AGAP012424	349.089	-0.607775	0.336603	-1.80561	0.0709789	0.493211
AGAP004477	102.055	0.42421	0.23505	1.80477	0.0711111	0.4933
AGAP006615	1976.04	-0.242746	0.134492	-1.80491	0.071089	0.4933
AGAP007732	939.682	-0.529817	0.293728	-1.80376	0.0712684	0.493942
AGAP007747	41898.7	-0.418936	0.232302	-1.80341	0.0713232	0.493942
AGAP005010	34.8887	-0.567435	0.314814	-1.80245	0.0714753	0.49458
AGAP004642	259.559	-0.32371	0.179785	-1.80054	0.0717759	0.496245
AGAP002465	5697.14	-0.332886	0.18512	-1.79822	0.0721428	0.497233
AGAP004071	3065.38	-0.405051	0.225367	-1.7973	0.0722882	0.497233
AGAP006526	699.08	-0.294388	0.163839	-1.79681	0.0723653	0.497233
AGAP006996	1151.31	0.462047	0.257038	1.79758	0.0722435	0.497233
AGAP007259	437.344	-0.348486	0.194004	-1.79628	0.0724499	0.497233
AGAP007479	192.601	-0.40373	0.224707	-1.79669	0.0723847	0.497233
AGAP007943	43.8719	-0.450028	0.250149	-1.79904	0.0720121	0.497233
AGAP010156	1431.81	-0.396129	0.220582	-1.79584	0.0725207	0.497233
AGAP010713	217.386	0.312785	0.173981	1.79781	0.0722076	0.497233
AGAP012019	40.8177	0.530416	0.29535	1.79589	0.0725123	0.497233
AGAP000284	16.428	0.617825	0.344158	1.79518	0.0726256	0.497539
AGAP007751	489.932	-0.440593	0.245518	-1.79454	0.0727267	0.49782
AGAP000649	82.7698	0.615458	0.343217	1.79321	0.0729401	0.498533
AGAP007543	569.798	-0.415597	0.231821	-1.79275	0.0730126	0.498533
AGAP008332	35.3501	0.606389	0.338386	1.792	0.0731326	0.498533
AGAP008425	119.34	0.477306	0.266237	1.79279	0.0730072	0.498533
AGAP012297	47.3092	0.52292	0.291759	1.79231	0.0730841	0.498533
AGAP004307	72.1907	-0.494679	0.276457	-1.78936	0.0735575	0.500926
AGAP008935	7.51848	-0.65312	0.365063	-1.78906	0.073605	0.500926
AGAP005052	35.6107	0.587317	0.328404	1.7884	0.0737118	0.50124
AGAP009950	206.864	-0.639391	0.357633	-1.78784	0.0738017	0.501439
AGAP009398	7.33609	-0.588496	0.329434	-1.78638	0.0740373	0.502626
AGAP007815	186.603	-0.544908	0.305105	-1.78597	0.0741039	0.502666
AGAP000054	121.495	0.66958	0.375189	1.78465	0.0743187	0.502884
AGAP001271	392.656	0.401441	0.224918	1.78483	0.0742889	0.502884
AGAP005429	60.0556	0.444242	0.248883	1.78494	0.0742708	0.502884
AGAP000324	62.1623	0.589074	0.330516	1.78228	0.0747029	0.504657
AGAP011984	65.5132	-0.450293	0.252614	-1.78253	0.0746623	0.504657
AGAP000400	103.2	0.66915	0.375698	1.78108	0.0748986	0.505535
AGAP009506	145.048	0.440761	0.247516	1.78074	0.0749552	0.505535
AGAP009284	1250.44	0.412278	0.23175	1.77897	0.0752439	0.507068
AGAP008662	299.162	-0.331481	0.186415	-1.77819	0.0753725	0.507123
AGAP011832	3801.29	-0.325973	0.183319	-1.77818	0.0753748	0.507123
AGAP011824	1271.33	0.394936	0.222209	1.77732	0.075516	0.507659
AGAP004726	12.7286	-0.661805	0.37245	-1.7769	0.0755849	0.507678
AGAP005680	50.4758	-0.454304	0.255776	-1.77618	0.0757032	0.507678
AGAP009827	86.4953	-0.629972	0.35464	-1.77637	0.0756718	0.507678
AGAP001346	1080.39	-0.366397	0.206483	-1.77447	0.0759856	0.508747
AGAP005009	23.5615	-0.592359	0.333779	-1.7747	0.075947	0.508747
AGAP004459	127.832	0.471648	0.265922	1.77363	0.0761243	0.509053
AGAP008077	17.7291	-0.661025	0.372735	-1.77345	0.0761546	0.509053
AGAP006711	44881.8	-0.350963	0.198076	-1.77186	0.0764178	0.5104
AGAP000062	54.2767	0.657194	0.371095	1.77096	0.0765674	0.510708
AGAP006065	15.5757	0.623404	0.352039	1.77084	0.0765876	0.510708
AGAP004070	100.108	0.369628	0.20885	1.76983	0.0767556	0.511415
AGAP000560	76.9364	0.660591	0.37334	1.76941	0.0768253	0.511467
AGAP001215	315.383	-0.281791	0.159365	-1.76821	0.0770251	0.512385
AGAP000765	28.3304	0.659272	0.37306	1.7672	0.0771948	0.512687
AGAP010508	28.0912	-0.533443	0.301843	-1.76729	0.07718	0.512687
AGAP003229	184.282	0.354616	0.200987	1.76438	0.0776688	0.514213
AGAP003796	7.46088	0.659758	0.373939	1.76435	0.0776735	0.514213
AGAP004793	1310.13	-0.429928	0.243614	-1.76479	0.0775992	0.514213
AGAP005191	67.3131	0.662524	0.375471	1.76452	0.0776451	0.514213
AGAP000181	105.095	-0.516809	0.29395	-1.75815	0.0787212	0.51496
AGAP000754	31.4373	0.653982	0.371322	1.76123	0.0782001	0.51496
AGAP002354	1453.19	-0.449466	0.255282	-1.76066	0.0782958	0.51496
AGAP002848	4405.39	-0.385233	0.218932	-1.75961	0.0784747	0.51496
AGAP002967	20.4855	0.657821	0.373887	1.75941	0.0785082	0.51496
AGAP003968	1387.63	-0.289123	0.164415	-1.7585	0.0786628	0.51496
AGAP004096	438.123	-0.606281	0.344187	-1.76149	0.0781563	0.51496
AGAP009031	14417.3	-0.346519	0.196798	-1.76078	0.0782753	0.51496
AGAP009971	110.035	0.458278	0.260566	1.75878	0.0786153	0.51496
AGAP010626	92.1628	0.641222	0.36462	1.7586	0.0786447	0.51496
AGAP010935	245.819	-0.39621	0.225105	-1.76012	0.0783882	0.51496
AGAP012053	917.497	-0.405636	0.230318	-1.7612	0.0782054	0.51496
AGAP012148	617.937	-0.268438	0.152331	-1.76221	0.0780341	0.51496
AGAP013738	22.9171	-0.544387	0.309224	-1.76049	0.078324	0.51496
AGAP028138	1743.32	-0.399847	0.227249	-1.75951	0.0784902	0.51496
AGAP000149	62.7415	0.587024	0.334001	1.75755	0.0788239	0.515224
AGAP002949	43.9853	-0.654413	0.372445	-1.75707	0.078905	0.515347
AGAP002948	181.026	0.37224	0.211901	1.75667	0.0789737	0.515388
AGAP011402	454.959	-0.417566	0.237793	-1.756	0.0790877	0.515724
AGAP005506	74.1371	-0.624322	0.355668	-1.75535	0.079199	0.516043
AGAP001635	263.724	-0.463183	0.264307	-1.75244	0.0796978	0.517957
AGAP002657	104.729	0.402137	0.22943	1.75276	0.0796431	0.517957
AGAP003494	525.542	0.293047	0.167248	1.75218	0.0797435	0.517957
AGAP013341	822.456	-0.402457	0.22965	-1.75248	0.0796917	0.517957
AGAP009919	1160.8	-0.441532	0.252063	-1.75167	0.0798301	0.518112
AGAP008499	213.831	0.40749	0.232729	1.75092	0.0799593	0.518543
AGAP000058	24.6441	0.637732	0.365475	1.74494	0.0809957	0.518676
AGAP001502	1499.14	0.415998	0.23868	1.74291	0.0813488	0.518676
AGAP002019	60.8039	0.463377	0.265391	1.74602	0.0808083	0.518676
AGAP002823	118.567	0.432416	0.248109	1.74284	0.0813609	0.518676
AGAP002956	153.539	0.323874	0.185197	1.74881	0.080323	0.518676
AGAP003819	70.3526	0.444153	0.254239	1.74699	0.0806392	0.518676
AGAP003856	41.182	-0.441399	0.252954	-1.74497	0.0809892	0.518676
AGAP004202	44.3248	-0.508756	0.290802	-1.74949	0.0802063	0.518676
AGAP004501	7.52764	-0.639897	0.366653	-1.74524	0.0809431	0.518676
AGAP005061	9641.62	-0.379883	0.2179	-1.74339	0.0812663	0.518676
AGAP006518	425.712	0.36527	0.209376	1.74457	0.08106	0.518676
AGAP007242	120.057	0.355555	0.203696	1.74552	0.0808945	0.518676
AGAP007440	153.861	0.657641	0.375921	1.74941	0.0802196	0.518676
AGAP007686	45.6978	-0.434765	0.24942	-1.74311	0.081315	0.518676
AGAP009585	48.3995	0.518269	0.296891	1.74565	0.0808711	0.518676
AGAP011104	124.745	-0.332383	0.190178	-1.74774	0.0805087	0.518676
AGAP011153	12.6193	-0.651067	0.373336	-1.74392	0.0811732	0.518676
AGAP011300	1310.48	-0.354925	0.20345	-1.74453	0.0810662	0.518676
AGAP012252	7.43964	-0.652202	0.372878	-1.7491	0.0802738	0.518676
AGAP012256	39.7222	-0.49774	0.284945	-1.74679	0.0806737	0.518676
AGAP013728	36.9058	-0.639711	0.366752	-1.74426	0.0811141	0.518676
AGAP028145	17.161	0.631383	0.362021	1.74405	0.0811501	0.518676
AGAP005227	310.184	0.319087	0.18314	1.74231	0.0814545	0.518872
AGAP010249	656.31	-0.353412	0.202892	-1.74187	0.0815303	0.518955
AGAP003790	887.489	-0.374431	0.215226	-1.73971	0.0819106	0.520974
AGAP003667	51.8941	0.505613	0.290738	1.73907	0.0820226	0.521285
AGAP000178	57.499	0.647386	0.372352	1.73864	0.0820983	0.521365
AGAP007247	66.5496	-0.478897	0.275611	-1.73758	0.0822842	0.522094
AGAP008288	2020.55	-0.25068	0.144295	-1.73727	0.0823395	0.522094
AGAP011081	32.9158	-0.481078	0.277318	-1.73475	0.0827849	0.524516
AGAP008405	339.624	0.327281	0.188776	1.7337	0.0829705	0.524887
AGAP011455	100.474	0.437427	0.252299	1.73376	0.0829603	0.524887
AGAP001261	124.001	0.410797	0.237141	1.73229	0.0832221	0.526062
AGAP003215	70.4225	0.483512	0.279208	1.73173	0.0833219	0.526062
AGAP003580	1916.85	-0.420028	0.242576	-1.73153	0.0833566	0.526062
AGAP004238	1297.24	0.303147	0.175249	1.7298	0.0836657	0.526062
AGAP005037	17.8135	-0.634123	0.366551	-1.72997	0.0836351	0.526062
AGAP010536	573.621	0.31995	0.184856	1.73081	0.0834862	0.526062
AGAP010606	513.061	0.344044	0.198742	1.73111	0.0834327	0.526062
AGAP010756	75.0822	0.390998	0.225991	1.73015	0.0836039	0.526062
AGAP002801	42.7753	0.576681	0.33358	1.72876	0.0838514	0.526429
AGAP007121	4399.31	-0.307924	0.178102	-1.72892	0.0838233	0.526429
AGAP010383	5145.98	-0.412383	0.238676	-1.72779	0.0840256	0.526722
AGAP012894	109.018	0.41236	0.238645	1.72793	0.0840016	0.526722
AGAP004596	5899.14	-0.267159	0.154747	-1.72642	0.084271	0.527439
AGAP004879	647.491	0.358857	0.207902	1.72608	0.0843322	0.527439
AGAP008780	6.14502	-0.641375	0.371807	-1.72502	0.084523	0.527439
AGAP010909	290.121	-0.34462	0.199745	-1.7253	0.0844743	0.527439
AGAP011201	546.391	-0.440009	0.254835	-1.72664	0.0842324	0.527439
AGAP012295	55.3418	-0.557848	0.3233	-1.72548	0.084441	0.527439
AGAP001986	325.12	0.30728	0.178214	1.72422	0.0846684	0.527948
AGAP001726	7.84896	0.642123	0.372555	1.72357	0.084786	0.528282
AGAP002568	283.808	0.284551	0.165235	1.7221	0.0850514	0.528435
AGAP003462	646.227	0.359647	0.208795	1.72249	0.0849811	0.528435
AGAP009509	111.474	0.639219	0.371212	1.72198	0.0850734	0.528435
AGAP012228	116.039	0.367518	0.213326	1.7228	0.0849249	0.528435
AGAP013423	13.2133	-0.545976	0.317121	-1.72166	0.0851304	0.528435
AGAP007535	13.6445	0.618137	0.359178	1.72098	0.0852551	0.528812
AGAP006070	406.885	0.357419	0.207944	1.71883	0.0856457	0.530837
AGAP010384	145.237	-0.372573	0.216951	-1.71732	0.085921	0.532136
AGAP028421	42.0177	0.644778	0.375532	1.71697	0.0859842	0.532136
AGAP005377	221.525	0.412254	0.240181	1.71643	0.0860831	0.532349
AGAP005781	49.652	-0.465166	0.271069	-1.71604	0.0861548	0.532394
AGAP007875	54.1235	0.490938	0.286176	1.71551	0.0862514	0.532593
AGAP001780	193.687	0.620687	0.362033	1.71445	0.0864463	0.532658
AGAP002256	43.7978	0.453557	0.264482	1.71489	0.0863659	0.532658
AGAP003387	222.648	0.3469	0.202385	1.71406	0.0865179	0.532658
AGAP006949	658.401	0.63177	0.368584	1.71405	0.0865198	0.532658
AGAP002893	142.028	0.414083	0.241672	1.71341	0.0866378	0.532987
AGAP002929	52.8847	0.505749	0.295335	1.71246	0.0868125	0.533664
AGAP011508	25.9059	0.510382	0.298163	1.71175	0.0869423	0.534065
AGAP010152	651.046	-0.402256	0.235119	-1.71086	0.0871073	0.534329
AGAP010714	493.549	-0.319105	0.186522	-1.71082	0.0871146	0.534329
AGAP004308	71.5845	-0.420595	0.245901	-1.71043	0.0871873	0.534378
AGAP001477	4606.36	-0.374766	0.2194	-1.70814	0.0876112	0.534597
AGAP003737	85.7163	0.429066	0.251092	1.7088	0.0874875	0.534597
AGAP008164	44.2073	0.501737	0.293547	1.70922	0.0874102	0.534597
AGAP010007	867.621	-0.343044	0.200733	-1.70896	0.0874592	0.534597
AGAP011328	126.902	0.594876	0.348058	1.70913	0.0874273	0.534597
AGAP011822	131.349	0.616667	0.360951	1.70845	0.0875524	0.534597
AGAP000646	132.577	0.588318	0.344865	1.70594	0.08802	0.534932
AGAP003499	46.4603	-0.61822	0.362364	-1.70607	0.0879941	0.534932
AGAP005324	238.931	-0.381925	0.223905	-1.70575	0.0880546	0.534932
AGAP007654	155.397	-0.412607	0.241647	-1.70748	0.0877325	0.534932
AGAP008043	181.255	0.352584	0.206623	1.70641	0.0879315	0.534932
AGAP012186	401.002	-0.543291	0.318264	-1.70704	0.0878142	0.534932
AGAP003997	214.355	-0.627447	0.368035	-1.70486	0.0882214	0.535316
AGAP011954	76.7296	0.418712	0.24562	1.70472	0.0882475	0.535316
AGAP002954	149.612	0.461888	0.271087	1.70384	0.0884116	0.535918
AGAP005882	261.531	0.276132	0.162137	1.70308	0.0885535	0.536385
AGAP028055	10.3806	-0.60146	0.353289	-1.70246	0.0886694	0.536693
AGAP002192	1946.01	-0.302793	0.17797	-1.70137	0.0888731	0.537533
AGAP004986	263.29	-0.315772	0.185916	-1.69847	0.0894192	0.53925
AGAP005807	429.519	-0.349776	0.20594	-1.69844	0.0894256	0.53925
AGAP006940	57.747	-0.409072	0.240896	-1.69813	0.0894834	0.53925
AGAP007578	167.002	0.567189	0.333841	1.69898	0.0893235	0.53925
AGAP008601	405.708	0.264919	0.155984	1.69837	0.0894381	0.53925
AGAP000012	81.659	0.456005	0.268736	1.69685	0.0897251	0.540082
AGAP012185	410.642	-0.340291	0.200559	-1.69671	0.0897521	0.540082
AGAP013014	441.841	-0.302773	0.178489	-1.69631	0.089827	0.540139
AGAP011988	219.84	-0.487171	0.28728	-1.6958	0.089923	0.540323
AGAP008498	60.9176	0.488997	0.288422	1.69542	0.0899956	0.540366
AGAP002492	15.2005	-0.568886	0.335938	-1.69343	0.0903741	0.542244
AGAP000720	56.6486	0.519686	0.307282	1.69123	0.090792	0.542478
AGAP000762	17.7714	0.56627	0.334557	1.6926	0.0905318	0.542478
AGAP001093	355.465	0.555205	0.328309	1.69111	0.0908165	0.542478
AGAP004873	68.6338	-0.509102	0.301099	-1.69081	0.0908726	0.542478
AGAP006226	454.888	-0.400837	0.237018	-1.69116	0.0908053	0.542478
AGAP008821	4320.04	-0.380128	0.224819	-1.69082	0.0908717	0.542478
AGAP009788	1320.67	-0.329233	0.194717	-1.69082	0.0908703	0.542478
AGAP000453	40.2547	0.5718	0.338377	1.68983	0.0910603	0.542536
AGAP005498	1362.04	-0.464085	0.274642	-1.68978	0.09107	0.542536
AGAP011145	82.7347	0.420951	0.249123	1.68973	0.0910793	0.542536
AGAP010201	134.604	-0.627983	0.372051	-1.68789	0.0914319	0.544244
AGAP007813	312.184	-0.331778	0.196633	-1.6873	0.0915461	0.544531
AGAP004837	515.273	-0.554068	0.32849	-1.68671	0.0916591	0.544645
AGAP006611	33.4121	0.53681	0.318296	1.68651	0.091697	0.544645
AGAP008659	291.488	-0.315948	0.187685	-1.6834	0.0922981	0.547428
AGAP009379	165.669	-0.503044	0.298812	-1.68348	0.0922824	0.547428
AGAP011584	2119.44	-0.288993	0.171723	-1.6829	0.0923953	0.547611
AGAP000025	110.104	0.594221	0.354444	1.67649	0.0936426	0.548726
AGAP000269	32.7999	0.625465	0.373462	1.67478	0.0939782	0.548726
AGAP000930	31.7489	0.617959	0.368479	1.67705	0.093532	0.548726
AGAP001381	346.758	-0.304401	0.181658	-1.67569	0.0937993	0.548726
AGAP001419	361.402	-0.590241	0.351901	-1.67729	0.0934849	0.548726
AGAP001945	11.1919	0.613845	0.366117	1.67664	0.0936137	0.548726
AGAP002328	6.89984	0.625502	0.37339	1.6752	0.0938953	0.548726
AGAP003779	312.148	0.282022	0.168344	1.67527	0.0938817	0.548726
AGAP004002	678.218	0.399008	0.237566	1.67957	0.0930414	0.548726
AGAP004423	66.1244	-0.589754	0.351953	-1.67566	0.0938048	0.548726
AGAP004660	14.509	-0.603176	0.360015	-1.67542	0.0938523	0.548726
AGAP005325	158.661	0.449234	0.268089	1.67569	0.0937984	0.548726
AGAP005490	8.97297	-0.613334	0.365386	-1.67859	0.0932318	0.548726
AGAP006445	212.667	0.288721	0.171918	1.67941	0.0930728	0.548726
AGAP008422	221.24	0.328408	0.195652	1.67853	0.0932434	0.548726
AGAP009985	733.047	-0.274853	0.16399	-1.67603	0.0937327	0.548726
AGAP010697	61.516	0.598199	0.356884	1.67617	0.0937047	0.548726
AGAP011326	296.635	-0.427536	0.254719	-1.67846	0.0932573	0.548726
AGAP011340	70.9419	0.624999	0.372732	1.6768	0.0935812	0.548726
AGAP011775	22.5098	0.520222	0.310072	1.67775	0.0933963	0.548726
AGAP012444	40.6775	0.514906	0.307437	1.67483	0.0939672	0.548726
AGAP009135	339.384	-0.616435	0.368589	-1.67242	0.0944416	0.551042
AGAP005591	11.0071	-0.587053	0.351425	-1.67049	0.0948215	0.552869
AGAP004217	13.4121	-0.562721	0.337024	-1.66968	0.094983	0.553154
AGAP009883	777.073	0.619526	0.371069	1.66957	0.0950043	0.553154
AGAP009607	80.4997	0.407566	0.244228	1.66879	0.0951588	0.553663
AGAP000711	51.1672	0.622941	0.373403	1.66828	0.0952605	0.553865
AGAP002664	56.1015	0.424004	0.254518	1.66591	0.0957317	0.555042
AGAP003558	198.399	-0.385638	0.23144	-1.66625	0.0956635	0.555042
AGAP003869	3152.98	-0.309157	0.18551	-1.66652	0.0956096	0.555042
AGAP005342	281.967	-0.296333	0.177871	-1.66599	0.0957145	0.555042
AGAP009511	322.732	0.603309	0.362327	1.66509	0.0958939	0.555097
AGAP009850	1310.03	-0.331828	0.199354	-1.66451	0.0960099	0.555097
AGAP011202	16.8194	-0.622183	0.373711	-1.66488	0.0959374	0.555097
AGAP011965	16.0573	0.620907	0.372975	1.66474	0.0959648	0.555097
AGAP002010	1965.77	-0.275171	0.165596	-1.6617	0.0965736	0.557966
AGAP000679	137.207	-0.549043	0.330777	-1.65986	0.0969426	0.558536
AGAP003283	549.836	-0.358886	0.216136	-1.66046	0.0968212	0.558536
AGAP003595	491.15	0.299015	0.180073	1.66052	0.0968093	0.558536
AGAP008967	7.09638	-0.612371	0.36886	-1.66017	0.0968794	0.558536
AGAP002412	279.225	0.397058	0.239355	1.65887	0.0971419	0.559293
AGAP001929	39.1869	0.619845	0.374078	1.65699	0.0975206	0.560692
AGAP003555	116.641	-0.389364	0.234956	-1.65718	0.0974837	0.560692
AGAP012384	8.55693	-0.618519	0.373378	-1.65655	0.0976109	0.560821
AGAP004836	347.676	-0.439318	0.265367	-1.65551	0.0978215	0.561251
AGAP009990	909.005	-0.553142	0.334079	-1.65572	0.097778	0.561251
AGAP004057	62.3379	0.455103	0.275072	1.65449	0.0980285	0.561269
AGAP005542	91.4091	0.411705	0.248784	1.65487	0.097951	0.561269
AGAP012922	29.8743	0.556724	0.336425	1.65482	0.097961	0.561269
AGAP004892	662.413	-0.442027	0.267414	-1.65297	0.0983371	0.562646
AGAP003681	288.116	0.345131	0.208939	1.65182	0.0985708	0.562814
AGAP007541	365.544	0.457533	0.27698	1.65186	0.0985623	0.562814
AGAP012994	46.0812	0.457262	0.276716	1.65246	0.0984405	0.562814
AGAP001513	21.0278	0.577889	0.350292	1.64973	0.0989977	0.562917
AGAP002161	428.611	-0.335683	0.20333	-1.65093	0.0987532	0.562917
AGAP005369	2392.12	0.232406	0.140803	1.65057	0.0988265	0.562917
AGAP006939	694.19	0.255598	0.154911	1.64996	0.0989506	0.562917
AGAP007711	19.9149	-0.562705	0.340995	-1.65018	0.0989057	0.562917
AGAP012055	268.667	-0.506969	0.307226	-1.65015	0.0989124	0.562917
AGAP000142	67.0472	0.619365	0.375603	1.64899	0.09915	0.563323
AGAP000307	21.4775	0.612415	0.3716	1.64805	0.0993422	0.563323
AGAP003734	30.0935	-0.4989	0.302881	-1.64718	0.0995206	0.563323
AGAP003945	24.6006	-0.610382	0.370541	-1.64727	0.0995022	0.563323
AGAP007295	101.728	0.370361	0.224953	1.64639	0.0996827	0.563323
AGAP008747	90.7092	0.611228	0.371038	1.64735	0.0994866	0.563323
AGAP009307	48.6331	0.617724	0.375078	1.64692	0.0995746	0.563323
AGAP009690	8.74893	-0.603774	0.366657	-1.6467	0.0996199	0.563323
AGAP028184	31.2577	0.584099	0.354737	1.64657	0.0996468	0.563323
AGAP005366	102.236	0.61286	0.372927	1.64338	0.100305	0.564854
AGAP005813	1638.78	0.40402	0.24589	1.64309	0.100364	0.564854
AGAP007512	173.631	-0.484626	0.294787	-1.64399	0.100179	0.564854
AGAP008131	82.2759	-0.371732	0.226223	-1.64321	0.100339	0.564854
AGAP008991	57.4587	0.434149	0.264048	1.64421	0.100134	0.564854
AGAP010181	219.539	-0.387736	0.235746	-1.64472	0.100028	0.564854
AGAP005486	273.952	0.282715	0.172154	1.64222	0.100544	0.565482
AGAP002030	128.099	0.615542	0.375094	1.64103	0.100791	0.565615
AGAP002541	94.7961	0.37678	0.229569	1.64125	0.100745	0.565615
AGAP004827	21.9154	-0.612157	0.37299	-1.64121	0.100753	0.565615
AGAP008772	53.5358	0.599547	0.365401	1.64079	0.100841	0.565615
AGAP003264	212.013	0.385836	0.235366	1.63931	0.101149	0.565806
AGAP006728	28.8952	-0.463182	0.28252	-1.63947	0.101116	0.565806
AGAP008436	5449.41	0.479805	0.292669	1.63941	0.101127	0.565806
AGAP028146	130.613	-0.402348	0.24537	-1.63976	0.101056	0.565806
AGAP005364	637.442	-0.343919	0.209936	-1.63821	0.101377	0.566153
AGAP007157	13539.3	0.380358	0.232252	1.63769	0.101485	0.566153
AGAP009019	155.247	0.373071	0.227801	1.63771	0.101482	0.566153
AGAP012292	5680.65	-0.47155	0.28787	-1.63807	0.101408	0.566153
AGAP001314	136.076	0.314331	0.192341	1.63424	0.102209	0.567074
AGAP003069	640.564	-0.326917	0.199778	-1.6364	0.101756	0.567074
AGAP003772	7.18512	-0.605017	0.370294	-1.63388	0.102283	0.567074
AGAP004521	312.277	0.329485	0.201615	1.63423	0.102211	0.567074
AGAP005095	5976.67	-0.338927	0.207385	-1.63429	0.102198	0.567074
AGAP006422	392.506	-0.341484	0.209032	-1.63364	0.102334	0.567074
AGAP006907	943.756	-0.373464	0.228618	-1.63357	0.102348	0.567074
AGAP008940	1228.35	-0.243287	0.148911	-1.63377	0.102306	0.567074
AGAP012475	35.3534	0.581157	0.355201	1.63614	0.101811	0.567074
AGAP013385	123.396	0.40167	0.245706	1.63476	0.102099	0.567074
AGAP013497	23.1174	0.525084	0.321486	1.6333	0.102406	0.567074
AGAP003140	49.8135	0.479662	0.293814	1.63254	0.102566	0.567204
AGAP005192	739.726	-0.301435	0.184614	-1.63279	0.102514	0.567204
AGAP002008	125.661	-0.307324	0.188339	-1.63176	0.102729	0.567726
AGAP010235	285.738	-0.450355	0.276135	-1.63092	0.102906	0.568323
AGAP001286	112.02	0.3784	0.232202	1.62962	0.103183	0.568715
AGAP003062	91.88	0.343787	0.210953	1.62969	0.103168	0.568715
AGAP010257	18062.8	-0.363442	0.223024	-1.62961	0.103184	0.568715
AGAP005838	744.485	0.224747	0.138071	1.62776	0.103575	0.568972
AGAP005920	106.632	0.358889	0.220412	1.62827	0.103468	0.568972
AGAP008769	103.809	0.436311	0.268011	1.62796	0.103533	0.568972
AGAP009288	494.865	-0.304696	0.187077	-1.62872	0.103372	0.568972
AGAP010192	84.8795	-0.495151	0.304133	-1.62807	0.103509	0.568972
AGAP004896	46.4035	-0.484831	0.298085	-1.62649	0.103845	0.569393
AGAP005960	12177.7	-0.346115	0.212785	-1.6266	0.103822	0.569393
AGAP008963	8988.47	-0.201658	0.123988	-1.62643	0.103858	0.569393
AGAP006932	22.8445	0.550047	0.338483	1.62504	0.104155	0.569509
AGAP007088	656.928	-0.274044	0.168618	-1.62524	0.104112	0.569509
AGAP008317	537.634	-0.386893	0.238082	-1.62504	0.104153	0.569509
AGAP010639	14.8665	-0.605742	0.372656	-1.62547	0.104062	0.569509
AGAP000339	26.3841	0.608079	0.374425	1.62403	0.104368	0.569617
AGAP006793	1566.51	-0.414932	0.25553	-1.62381	0.104416	0.569617
AGAP007825	131.029	0.389946	0.24016	1.62369	0.104442	0.569617
AGAP010682	135.438	-0.416323	0.256412	-1.62365	0.10445	0.569617
AGAP001447	229.119	-0.277603	0.171016	-1.62326	0.104535	0.569701
AGAP003089	448.236	0.30657	0.188904	1.62288	0.104614	0.569758
AGAP028194	526.716	0.330572	0.203755	1.6224	0.104718	0.569946
AGAP010670	293.025	0.346519	0.213639	1.62199	0.104806	0.570053
AGAP000784	363.844	0.586014	0.36171	1.62012	0.105206	0.571646
AGAP006477	46.2614	0.455965	0.281576	1.61933	0.105376	0.571646
AGAP007417	28.2325	0.473496	0.292297	1.61992	0.10525	0.571646
AGAP008191	107.009	0.373921	0.230892	1.61946	0.105348	0.571646
AGAP006943	395.883	-0.301565	0.186395	-1.61788	0.105689	0.572968
AGAP004768	345.81	0.403115	0.2493	1.61699	0.105881	0.573256
AGAP009968	127.993	0.463494	0.286605	1.61719	0.105838	0.573256
AGAP007907	3007.82	-0.300963	0.186222	-1.61615	0.106062	0.57386
AGAP003943	26.5114	0.52172	0.323086	1.6148	0.106354	0.574391
AGAP007033	9.50821	-0.585187	0.362299	-1.61521	0.106266	0.574391
AGAP010012	100.662	-0.425718	0.263646	-1.61473	0.106369	0.574391
AGAP002614	46.0197	0.604786	0.374826	1.61351	0.106633	0.57512
AGAP007811	101.133	0.370046	0.229348	1.61347	0.106643	0.57512
AGAP000747	156.39	0.593506	0.368479	1.61069	0.107247	0.575279
AGAP003893	547.302	-0.30277	0.188152	-1.60918	0.107578	0.575279
AGAP004734	156.793	-0.581022	0.361021	-1.60939	0.107532	0.575279
AGAP006367	576.983	0.477993	0.296786	1.61056	0.107275	0.575279
AGAP006745	22.3272	-0.565214	0.350852	-1.61098	0.107185	0.575279
AGAP006904	2154.6	-0.22059	0.136989	-1.61028	0.107337	0.575279
AGAP007085	431.573	-0.29057	0.180262	-1.61193	0.106977	0.575279
AGAP009781	81.0227	0.401633	0.249194	1.61173	0.107022	0.575279
AGAP010083	259.453	-0.442002	0.274546	-1.60994	0.107411	0.575279
AGAP010203	114.459	-0.377209	0.23429	-1.61001	0.107395	0.575279
AGAP010655	69.4047	-0.443155	0.275328	-1.60955	0.107496	0.575279
AGAP013150	109.737	-0.562414	0.348679	-1.61298	0.106748	0.575279
AGAP028026	151.009	0.384526	0.238723	1.61077	0.107231	0.575279
AGAP010675	20.8053	-0.528216	0.328472	-1.6081	0.107814	0.576168
AGAP000904	70.1876	-0.35616	0.221716	-1.60638	0.108191	0.57632
AGAP001482	52.626	0.603337	0.375392	1.60722	0.108006	0.57632
AGAP004507	259.016	-0.458734	0.285531	-1.6066	0.108142	0.57632
AGAP010559	75.0063	0.372977	0.232116	1.60686	0.108085	0.57632
AGAP013095	8.27378	-0.598387	0.372435	-1.60669	0.108122	0.57632
AGAP008602	336.847	-0.383931	0.239144	-1.60544	0.108397	0.576674
AGAP013544	3583.26	-0.370057	0.230489	-1.60553	0.108378	0.576674
AGAP000850	76.4381	-0.346596	0.21731	-1.59494	0.110726	0.5771
AGAP001422	36.2634	-0.425396	0.266103	-1.59862	0.109906	0.5771
AGAP001476	52.6079	-0.549524	0.343387	-1.6003	0.109531	0.5771
AGAP001683	59.4052	-0.575382	0.360565	-1.59578	0.110539	0.5771
AGAP001760	5959.78	-0.268359	0.168322	-1.59432	0.110863	0.5771
AGAP002300	336.69	0.437397	0.273314	1.60035	0.109522	0.5771
AGAP002621	22.1538	0.599868	0.373857	1.60454	0.108595	0.5771
AGAP003203	168.271	0.323856	0.20256	1.59882	0.109862	0.5771
AGAP003825	28.935	0.533688	0.334708	1.59449	0.110826	0.5771
AGAP003882	221.885	0.387561	0.242073	1.60101	0.109375	0.5771
AGAP004117	34.3317	-0.538996	0.336511	-1.60172	0.109218	0.5771
AGAP004203	59.4607	-0.574785	0.360851	-1.59286	0.111192	0.5771
AGAP004336	123.355	0.326884	0.204277	1.6002	0.109553	0.5771
AGAP004557	269.942	0.387444	0.243034	1.5942	0.110892	0.5771
AGAP004609	598.395	-0.299269	0.187088	-1.59962	0.109684	0.5771
AGAP006666	7.58706	-0.543207	0.339137	-1.60173	0.109214	0.5771
AGAP006883	120.249	0.449025	0.281459	1.59535	0.110634	0.5771
AGAP007019	283.484	0.458133	0.285905	1.6024	0.109068	0.5771
AGAP007643	7259.07	-0.259272	0.162073	-1.59972	0.10966	0.5771
AGAP008042	402.753	0.291144	0.181529	1.60384	0.108749	0.5771
AGAP008836	13.2391	0.59695	0.374616	1.5935	0.111048	0.5771
AGAP008885	138.943	0.443802	0.277668	1.59832	0.109972	0.5771
AGAP009146	7.86751	-0.587811	0.368161	-1.59661	0.110352	0.5771
AGAP009896	228.576	-0.463571	0.290045	-1.59827	0.109982	0.5771
AGAP010781	4060.34	-0.355618	0.222914	-1.59532	0.110641	0.5771
AGAP010807	55.7752	0.512478	0.321543	1.59381	0.110979	0.5771
AGAP010883	32.8655	0.535807	0.33543	1.59737	0.110183	0.5771
AGAP011556	18.2826	-0.58804	0.369154	-1.59294	0.111173	0.5771
AGAP011900	56.8377	0.413209	0.259319	1.59344	0.111063	0.5771
AGAP011959	9.40539	-0.584291	0.366094	-1.59601	0.110486	0.5771
AGAP011982	39.1708	-0.595305	0.373744	-1.59282	0.111201	0.5771
AGAP012134	320.439	0.601913	0.375599	1.60254	0.109036	0.5771
AGAP012174	29.8728	0.454876	0.283779	1.60292	0.108951	0.5771
AGAP012304	1471.98	-0.293998	0.184211	-1.59598	0.110492	0.5771
AGAP012503	39.5615	-0.4123	0.258022	-1.59793	0.110059	0.5771
AGAP012984	2457.68	-0.577102	0.359699	-1.6044	0.108625	0.5771
AGAP013220	143.437	-0.291619	0.182614	-1.59692	0.110285	0.5771
AGAP028188	463.897	-0.428409	0.267335	-1.60252	0.109041	0.5771
AGAP028415	8.45171	0.59136	0.370499	1.59612	0.110462	0.5771
AGAP010932	57.447	0.431483	0.271006	1.59215	0.11135	0.577511
AGAP001720	51.9173	0.465575	0.292836	1.58988	0.111862	0.578679
AGAP003263	312.587	-0.316398	0.19896	-1.59026	0.111776	0.578679
AGAP003398	2166.79	-0.346599	0.218011	-1.58982	0.111875	0.578679
AGAP005005	1557.21	-0.352611	0.221854	-1.58938	0.111974	0.578679
AGAP005894	262.726	0.594916	0.374074	1.59037	0.111752	0.578679
AGAP008574	80.1527	0.564215	0.355011	1.58929	0.111996	0.578679
AGAP009438	888.191	0.299389	0.188426	1.58889	0.112084	0.578776
AGAP009155	12.4436	-0.56015	0.352726	-1.58806	0.112273	0.579386
AGAP004273	290.425	-0.348156	0.21932	-1.58743	0.112415	0.579398
AGAP007544	40.2252	0.45846	0.288759	1.58769	0.112356	0.579398
AGAP007918	737.209	-0.302779	0.190823	-1.5867	0.11258	0.579887
AGAP006040	466.926	-0.345051	0.217509	-1.58637	0.112654	0.579907
AGAP006880	54.2531	-0.380572	0.240018	-1.5856	0.112831	0.580454
AGAP000355	15.2012	0.591019	0.373002	1.58449	0.113082	0.581382
AGAP000405	49.0852	0.593213	0.374568	1.58372	0.113256	0.581556
AGAP011190	967.325	0.266569	0.168295	1.58394	0.113208	0.581556
AGAP005573	89.1809	0.370061	0.233742	1.58321	0.113375	0.581691
AGAP006046	89.177	0.461251	0.291409	1.58283	0.11346	0.581691
AGAP013357	68.1275	0.547135	0.345701	1.58268	0.113494	0.581691
AGAP003159	82.2721	0.460264	0.290933	1.58203	0.113643	0.581782
AGAP005082	4021.03	-0.340445	0.215201	-1.58199	0.113652	0.581782
AGAP003030	820.659	-0.384174	0.243056	-1.5806	0.113969	0.583044
AGAP001069	1072.21	-0.378171	0.239329	-1.58013	0.114077	0.583079
AGAP001816	128.267	0.377709	0.23918	1.57918	0.114294	0.583079
AGAP007239	64.4672	0.429082	0.271894	1.57812	0.114538	0.583079
AGAP009915	195.459	-0.470789	0.298325	-1.57811	0.114541	0.583079
AGAP010137	264.418	0.37568	0.237878	1.5793	0.114267	0.583079
AGAP010973	685.523	-0.346818	0.219616	-1.5792	0.114291	0.583079
AGAP011974	36.0779	0.567346	0.359347	1.57883	0.114376	0.583079
AGAP028012	163.439	0.59222	0.375213	1.57836	0.114484	0.583079
AGAP011298	8263.69	-0.365061	0.231587	-1.57635	0.114946	0.584778
AGAP008022	222.509	-0.327833	0.208036	-1.57585	0.115061	0.585006
AGAP001398	185.137	-0.376098	0.238727	-1.57543	0.115157	0.585133
AGAP008929	1190.09	0.432526	0.274601	1.57511	0.115232	0.585156
AGAP003088	1293.17	-0.276052	0.17538	-1.57402	0.115482	0.585706
AGAP004662	20.4745	-0.497844	0.316259	-1.57417	0.115449	0.585706
AGAP001351	14.6391	-0.589999	0.375154	-1.57268	0.115792	0.585812
AGAP005464	38.9263	-0.416065	0.264528	-1.57286	0.115751	0.585812
AGAP007443	273.313	-0.283885	0.180486	-1.5729	0.115742	0.585812
AGAP007860	593.228	-0.324045	0.206116	-1.57215	0.115916	0.585812
AGAP007940	1466.5	-0.27866	0.177254	-1.57209	0.115929	0.585812
AGAP028004	9.77483	0.568061	0.361307	1.57224	0.115896	0.585812
AGAP002851	327.68	-0.532364	0.338895	-1.57088	0.11621	0.586877
AGAP007026	85.1013	0.356948	0.227276	1.57055	0.116287	0.586905
AGAP001104	45.9751	0.50913	0.325011	1.5665	0.117232	0.589106
AGAP002831	190.54	0.585545	0.373855	1.56624	0.117294	0.589106
AGAP005169	360.862	-0.333416	0.212843	-1.56649	0.117235	0.589106
AGAP008176	891.754	-0.380719	0.242855	-1.56768	0.116956	0.589106
AGAP008647	11704.9	-0.308501	0.196946	-1.56643	0.117248	0.589106
AGAP008749	625.822	-0.241037	0.153699	-1.56823	0.116826	0.589106
AGAP008846	88.0055	0.383827	0.245026	1.56647	0.117238	0.589106
AGAP010612	1441.33	-0.384249	0.245278	-1.56658	0.117212	0.589106
AGAP009916	41.7941	-0.584528	0.373324	-1.56574	0.117409	0.58933
AGAP010958	52.503	0.387614	0.247662	1.56509	0.117561	0.589732
AGAP005979	198.559	0.316007	0.202017	1.56426	0.117757	0.590124
AGAP011147	108.169	0.30884	0.197449	1.56415	0.117782	0.590124
AGAP005057	199.382	-0.374374	0.239525	-1.56298	0.118057	0.591142
AGAP001090	620.606	-0.470848	0.301646	-1.56093	0.11854	0.591376
AGAP001099	491.117	-0.341643	0.218768	-1.56167	0.118366	0.591376
AGAP008002	94.3303	0.333922	0.213719	1.56244	0.118185	0.591376
AGAP008864	50.9388	-0.402986	0.258266	-1.56036	0.118676	0.591376
AGAP010051	364.345	0.380582	0.243648	1.56201	0.118285	0.591376
AGAP011317	9.46437	-0.571153	0.36585	-1.56117	0.118484	0.591376
AGAP012410	301.769	-0.350022	0.224312	-1.56042	0.11866	0.591376
AGAP012930	88.3891	-0.37918	0.242845	-1.56141	0.118428	0.591376
AGAP005523	253.598	0.369289	0.236746	1.55985	0.118794	0.591608
AGAP003187	80.2411	-0.521989	0.334757	-1.55931	0.118923	0.591625
AGAP009222	30.8729	0.583796	0.374484	1.55893	0.119012	0.591625
AGAP011729	64.39	0.36456	0.233819	1.55916	0.11896	0.591625
AGAP000903	7.36277	0.574662	0.36878	1.55828	0.119167	0.592035
AGAP006576	445.368	-0.329399	0.211554	-1.55705	0.119459	0.592421
AGAP010410	50.6437	-0.543136	0.348783	-1.55723	0.119416	0.592421
AGAP010548	31.7416	-0.479767	0.308011	-1.55763	0.119321	0.592421
AGAP008054	35.3107	-0.568421	0.365162	-1.55663	0.119559	0.592559
AGAP000620	8.51276	0.580234	0.37313	1.55504	0.119935	0.593002
AGAP005371	19.8481	-0.561973	0.361355	-1.55518	0.119902	0.593002
AGAP005560	136.078	0.463363	0.297905	1.55541	0.119849	0.593002
AGAP005905	18.4278	0.552858	0.35543	1.55546	0.119836	0.593002
AGAP006531	46.7765	0.415911	0.267526	1.55465	0.120028	0.593107
AGAP010204	646.365	-0.343812	0.221295	-1.55363	0.120272	0.593954
AGAP000171	94.2273	0.579214	0.372966	1.55299	0.120425	0.593999
AGAP003284	101.351	-0.489918	0.315528	-1.55269	0.120497	0.593999
AGAP007778	357.305	0.243616	0.156887	1.55281	0.120468	0.593999
AGAP002117	32.9419	0.446373	0.287621	1.55195	0.120675	0.594168
AGAP006165	271.632	0.457439	0.294751	1.55195	0.120674	0.594168
AGAP000473	16.866	0.573611	0.369952	1.5505	0.121021	0.595113
AGAP002082	27.0172	0.560267	0.361368	1.55041	0.121044	0.595113
AGAP004104	961.212	-0.279066	0.180014	-1.55025	0.121083	0.595113
AGAP028426	236.204	-0.404146	0.260758	-1.54989	0.121168	0.595178
AGAP003561	204.219	-0.30274	0.195437	-1.54904	0.121373	0.595256
AGAP012249	396.617	0.45239	0.292067	1.54892	0.1214	0.595256
AGAP013755	27.7313	-0.510145	0.3293	-1.54918	0.121339	0.595256
AGAP003891	59.916	0.430599	0.278086	1.54844	0.121517	0.595476
AGAP009143	919.372	-0.391482	0.253017	-1.54725	0.121802	0.59652
AGAP004446	196.75	-0.437519	0.282845	-1.54685	0.121899	0.596639
AGAP001134	402.556	0.376732	0.243798	1.54526	0.122284	0.596982
AGAP001250	6.45197	-0.573187	0.371301	-1.54373	0.122654	0.596982
AGAP001790	112	-0.321975	0.208492	-1.5443	0.122515	0.596982
AGAP007207	9.14751	-0.573448	0.371034	-1.54554	0.122215	0.596982
AGAP008197	333.704	0.300553	0.194584	1.54459	0.122446	0.596982
AGAP008970	19.5819	0.550201	0.356338	1.54404	0.122578	0.596982
AGAP009451	12.7069	-0.535057	0.346036	-1.54625	0.122045	0.596982
AGAP010913	5.77871	-0.576317	0.373365	-1.54358	0.122691	0.596982
AGAP011779	26.5009	0.555241	0.359449	1.5447	0.122419	0.596982
AGAP028094	21.6477	-0.523501	0.339069	-1.54394	0.122604	0.596982
AGAP011492	929.645	0.311683	0.20198	1.54314	0.122797	0.597144
AGAP009674	108.689	0.319407	0.207111	1.5422	0.123025	0.597555
AGAP012394	652.674	-0.322558	0.209155	-1.5422	0.123026	0.597555
AGAP008111	80.0706	0.398334	0.258365	1.54175	0.123134	0.597726
AGAP002931	725.24	-0.276728	0.179777	-1.53929	0.123734	0.599679
AGAP003548	247.73	0.36107	0.2345	1.53975	0.123622	0.599679
AGAP005269	153.114	0.342753	0.222682	1.53921	0.123754	0.599679
AGAP006659	96.922	0.45463	0.295471	1.53866	0.123886	0.59997
AGAP001499	230.083	-0.285107	0.185356	-1.53816	0.124008	0.600209
AGAP011030	75.9723	0.568652	0.37	1.5369	0.124318	0.601006
AGAP011893	735.089	0.32213	0.209558	1.53719	0.124247	0.601006
AGAP001449	15.5731	0.569251	0.371075	1.53406	0.125015	0.601583
AGAP003537	127.85	-0.398727	0.259646	-1.53566	0.124622	0.601583
AGAP004595	6.09868	-0.570858	0.372164	-1.53389	0.125057	0.601583
AGAP004692	759.044	-0.425509	0.277178	-1.53515	0.124747	0.601583
AGAP005252	415.583	0.294693	0.192079	1.53423	0.124974	0.601583
AGAP006122	1670.95	-0.332517	0.216536	-1.53562	0.124632	0.601583
AGAP006415	49.8275	-0.42184	0.275099	-1.53341	0.125174	0.601583
AGAP009866	168.616	-0.387115	0.252594	-1.53256	0.125384	0.601583
AGAP011933	37.2715	0.560253	0.365292	1.53371	0.1251	0.601583
AGAP012103	58.158	-0.569239	0.370855	-1.53493	0.1248	0.601583
AGAP012211	22.6595	-0.569032	0.371267	-1.53267	0.125356	0.601583
AGAP012262	7.41869	-0.562741	0.36675	-1.5344	0.124931	0.601583
AGAP013054	110.163	0.489461	0.319363	1.53261	0.125371	0.601583
AGAP007142	361.156	-0.50814	0.331862	-1.53118	0.125726	0.602872
AGAP001023	1880.4	-0.25393	0.166072	-1.52904	0.126256	0.604569
AGAP008426	43.4451	0.400927	0.262239	1.52886	0.126299	0.604569
AGAP010598	3600.44	-0.322853	0.211138	-1.52911	0.126238	0.604569
AGAP000021	70.4133	-0.356941	0.234215	-1.52399	0.127512	0.604866
AGAP000299	20.5525	-0.555247	0.364572	-1.52301	0.127756	0.604866
AGAP000424	12.0283	-0.564102	0.370217	-1.52371	0.127582	0.604866
AGAP001108	259.69	0.293493	0.192334	1.52595	0.127021	0.604866
AGAP001193	31770.3	-0.375763	0.246295	-1.52566	0.127094	0.604866
AGAP002260	174.972	0.326302	0.213836	1.52595	0.127024	0.604866
AGAP002439	144.697	0.322567	0.211668	1.52393	0.127526	0.604866
AGAP002644	277.95	-0.483467	0.317372	-1.52335	0.127672	0.604866
AGAP003801	10.4909	0.544497	0.356879	1.52572	0.12708	0.604866
AGAP004574	10.5376	-0.56209	0.369066	-1.52301	0.127757	0.604866
AGAP005030	242.886	-0.42538	0.279353	-1.52273	0.127826	0.604866
AGAP005549	1164.55	0.495725	0.325369	1.52358	0.127614	0.604866
AGAP005631	47.8973	0.569835	0.373509	1.52563	0.127103	0.604866
AGAP008375	318.208	-0.275336	0.18067	-1.52398	0.127515	0.604866
AGAP008471	22.3854	-0.550157	0.361101	-1.52355	0.12762	0.604866
AGAP009658	150.377	-0.560207	0.367306	-1.52518	0.127215	0.604866
AGAP009785	266.282	0.291491	0.191328	1.52352	0.12763	0.604866
AGAP010837	184.545	-0.443295	0.290544	-1.52574	0.127074	0.604866
AGAP012169	210.308	0.277781	0.182051	1.52584	0.12705	0.604866
AGAP013344	7.14442	-0.56371	0.369458	-1.52578	0.127066	0.604866
AGAP010483	23.3173	0.493427	0.32418	1.52208	0.12799	0.605294
AGAP000180	39.1937	0.420149	0.276162	1.52139	0.128163	0.60542
AGAP004275	25.8046	0.502135	0.330003	1.52161	0.128108	0.60542
AGAP000126	68.8806	0.564695	0.371335	1.52072	0.128331	0.605655
AGAP008289	18.6061	0.553109	0.363742	1.52061	0.128359	0.605655
AGAP004607	1162.32	-0.308584	0.203124	-1.51919	0.128715	0.606643
AGAP012691	10.6261	0.557021	0.366592	1.51946	0.128647	0.606643
AGAP009315	24.5099	-0.521264	0.343238	-1.51867	0.128846	0.606786
AGAP013760	43.3433	0.489664	0.322469	1.51848	0.128892	0.606786
AGAP004923	32.6672	-0.532759	0.351125	-1.51729	0.129194	0.607712
AGAP005362	21.648	0.565684	0.372939	1.51683	0.12931	0.607712
AGAP005675	39.3457	-0.468122	0.308598	-1.51693	0.129285	0.607712
AGAP001910	11975.8	-0.295682	0.195047	-1.51595	0.129531	0.608212
AGAP003422	1306.13	-0.388897	0.256705	-1.51495	0.129784	0.608212
AGAP003906	207.989	0.284236	0.1876	1.51511	0.129743	0.608212
AGAP004161	16.4989	-0.533113	0.351874	-1.51507	0.129755	0.608212
AGAP009330	111.17	-0.336011	0.221775	-1.5151	0.129746	0.608212
AGAP000984	75.4447	0.538848	0.355977	1.51372	0.130097	0.608298
AGAP003700	422.758	0.344493	0.227567	1.51381	0.130074	0.608298
AGAP007684	171.351	0.408487	0.269801	1.51403	0.130018	0.608298
AGAP009374	90.0532	-0.471585	0.311478	-1.51402	0.13002	0.608298
AGAP003827	40.4183	0.535959	0.35425	1.51294	0.130295	0.608878
AGAP002395	9437.17	-0.296733	0.1963	-1.51163	0.130629	0.609772
AGAP004881	7.60849	-0.554744	0.367005	-1.51154	0.13065	0.609772
AGAP006267	1141.27	0.249086	0.164814	1.51132	0.130708	0.609772
AGAP008548	77.1929	-0.461383	0.305539	-1.51006	0.131027	0.610918
AGAP003503	96.1186	0.356467	0.236185	1.50927	0.13123	0.611172
AGAP010062	263.424	-0.480349	0.318241	-1.50939	0.1312	0.611172
AGAP010812	5.54271	-0.561787	0.372308	-1.50893	0.131317	0.611232
AGAP001895	112.826	-0.424065	0.281194	-1.50809	0.131533	0.611893
AGAP001420	3612.96	-0.258089	0.171401	-1.50576	0.132129	0.612084
AGAP003597	1178.63	0.233655	0.155252	1.50501	0.132322	0.612084
AGAP007299	545.513	0.247757	0.164381	1.50721	0.131756	0.612084
AGAP007301	87.913	0.365189	0.242691	1.50475	0.132389	0.612084
AGAP009206	29.6505	-0.443972	0.294831	-1.50585	0.132106	0.612084
AGAP010224	230.968	-0.302343	0.200878	-1.50511	0.132297	0.612084
AGAP011171	27.5244	0.559	0.371214	1.50587	0.1321	0.612084
AGAP011876	151.027	0.29788	0.197886	1.50531	0.132244	0.612084
AGAP012367	122.884	0.323916	0.214919	1.50715	0.131772	0.612084
AGAP028174	55.4484	0.505284	0.335487	1.50612	0.132036	0.612084
AGAP028207	48.0532	-0.436908	0.29023	-1.50538	0.132225	0.612084
AGAP013538	31.0946	0.561067	0.373005	1.50418	0.132535	0.612416
AGAP000428	64.1239	0.564524	0.375564	1.50314	0.132804	0.613294
AGAP003153	6210.96	-0.274419	0.182597	-1.50287	0.132873	0.613294
AGAP004746	164.383	0.327255	0.217845	1.50224	0.133034	0.613697
AGAP007583	23.9043	0.494581	0.329347	1.5017	0.133174	0.613741
AGAP011448	82.2963	0.37404	0.249137	1.50134	0.133267	0.613741
AGAP013207	192.727	-0.329047	0.219162	-1.50139	0.133256	0.613741
AGAP009537	5019.47	0.201579	0.134368	1.5002	0.133562	0.614757
AGAP006107	1557.9	0.232959	0.15542	1.4989	0.133899	0.615806
AGAP008593	14.6291	-0.548032	0.36566	-1.49875	0.133939	0.615806
AGAP000120	181.178	0.32993	0.220836	1.494	0.135174	0.615894
AGAP001201	6.83841	0.554653	0.370677	1.49633	0.134569	0.615894
AGAP002098	30.7569	-0.448094	0.299545	-1.49592	0.134675	0.615894
AGAP002706	114.112	0.445464	0.297764	1.49603	0.134646	0.615894
AGAP003654	194.571	-0.319309	0.21336	-1.49657	0.134505	0.615894
AGAP004985	184.067	0.29678	0.19856	1.49466	0.135003	0.615894
AGAP006159	108.734	-0.335942	0.224603	-1.49571	0.134729	0.615894
AGAP007307	181.453	-0.281372	0.188359	-1.49381	0.135225	0.615894
AGAP007652	19.535	0.48966	0.327635	1.49453	0.135038	0.615894
AGAP009486	3426.12	-0.300028	0.20063	-1.49543	0.134803	0.615894
AGAP009601	37.0124	0.558931	0.373243	1.4975	0.134263	0.615894
AGAP009867	312.542	0.243343	0.162851	1.49427	0.135106	0.615894
AGAP011755	14.632	0.530721	0.355158	1.49432	0.135091	0.615894
AGAP011963	49.9915	0.429861	0.287304	1.49619	0.134604	0.615894
AGAP012369	61.0668	0.450254	0.300795	1.49688	0.134424	0.615894
AGAP012748	36.2573	-0.438783	0.293152	-1.49678	0.134451	0.615894
AGAP013252	27.8717	-0.558796	0.373808	-1.49488	0.134947	0.615894
AGAP010491	261.5	0.345263	0.231186	1.49344	0.135322	0.615993
AGAP004798	1193.05	-0.267959	0.179485	-1.49294	0.135454	0.616032
AGAP007828	145.577	-0.368876	0.247097	-1.49284	0.135479	0.616032
AGAP004278	5.90073	-0.432946	0.290146	-1.49217	0.135656	0.616487
AGAP008286	561.943	0.24984	0.167466	1.49189	0.135729	0.616487
AGAP001799	1599.26	-0.286838	0.19231	-1.49154	0.13582	0.616563
AGAP000681	33.8465	0.557628	0.37448	1.48908	0.136467	0.616661
AGAP000861	42.7734	0.553675	0.371336	1.49103	0.135953	0.616661
AGAP001192	22763.5	-0.232026	0.155883	-1.48846	0.136629	0.616661
AGAP004486	2986.15	-0.29488	0.198033	-1.48905	0.136475	0.616661
AGAP005595	31.2144	0.501314	0.336443	1.49004	0.136213	0.616661
AGAP005611	18.391	-0.480898	0.322856	-1.48951	0.136353	0.616661
AGAP007049	17.8918	-0.517393	0.347666	-1.48819	0.136701	0.616661
AGAP007516	41.5556	0.435578	0.292534	1.48898	0.136492	0.616661
AGAP009254	73.867	-0.333705	0.224257	-1.48805	0.136737	0.616661
AGAP009539	121.278	0.556116	0.373243	1.48996	0.136235	0.616661
AGAP009591	8.90625	-0.549232	0.36897	-1.48855	0.136605	0.616661
AGAP012371	92.4339	0.382721	0.257042	1.48894	0.136502	0.616661
AGAP001813	2763.33	-0.257046	0.172804	-1.4875	0.136883	0.616824
AGAP003293	133.355	0.363929	0.244683	1.48735	0.136923	0.616824
AGAP004772	13.5815	-0.548145	0.368631	-1.48697	0.137022	0.616934
AGAP001149	201.217	0.32518	0.218729	1.48668	0.137098	0.616941
AGAP000110	194.216	0.317306	0.213533	1.48598	0.137285	0.617157
AGAP000189	27.327	0.542055	0.36479	1.48594	0.137295	0.617157
AGAP011774	28.4365	0.502299	0.338108	1.48562	0.137381	0.617205
AGAP010637	14.4399	-0.527934	0.355526	-1.48494	0.13756	0.617675
AGAP000924	59.9028	0.555009	0.373912	1.48433	0.137721	0.617724
AGAP002224	114.383	0.549968	0.370475	1.48449	0.137678	0.617724
AGAP010184	11.4229	-0.554959	0.374004	-1.48383	0.137853	0.617984
AGAP010447	113.595	-0.342054	0.230617	-1.48321	0.138019	0.61839
AGAP002687	37.1445	0.471318	0.318013	1.48207	0.138322	0.619077
AGAP002734	37.8161	0.488754	0.329775	1.48208	0.138318	0.619077
AGAP008887	120.794	0.556677	0.375734	1.48157	0.138454	0.619333
AGAP012313	57.6855	0.553191	0.373479	1.48118	0.138557	0.619459
AGAP000249	34.7482	0.553731	0.374031	1.48044	0.138756	0.619779
AGAP000330	94.6003	-0.330278	0.223127	-1.48022	0.138814	0.619779
AGAP004989	45.9021	-0.508066	0.343271	-1.48007	0.138854	0.619779
AGAP001414	128.428	0.438729	0.296559	1.4794	0.139035	0.620196
AGAP010125	9.65436	0.531968	0.359642	1.47916	0.139098	0.620196
AGAP003395	243.96	-0.487817	0.329881	-1.47877	0.139203	0.620331
AGAP000456	63.2535	-0.352918	0.238766	-1.47809	0.139384	0.620412
AGAP001956	518.413	-0.364778	0.246793	-1.47807	0.139388	0.620412
AGAP002735	64.1951	0.554501	0.3753	1.47749	0.139545	0.620412
AGAP005831	73.7184	0.50778	0.343598	1.47783	0.139453	0.620412
AGAP008918	914.681	-0.260651	0.176472	-1.47701	0.139672	0.620412
AGAP010737	245.69	0.409747	0.277393	1.47713	0.139639	0.620412
AGAP002142	110.209	0.32839	0.222398	1.47659	0.139786	0.62051
AGAP004262	12.488	-0.537704	0.364206	-1.47637	0.139844	0.62051
AGAP008381	85.6557	0.323893	0.219476	1.47575	0.14001	0.620913
AGAP003709	50.7709	-0.474102	0.321846	-1.47307	0.140731	0.622891
AGAP004397	19.4935	-0.543089	0.368777	-1.47268	0.140839	0.622891
AGAP004723	87.929	0.346378	0.235244	1.47242	0.140907	0.622891
AGAP005294	137.59	0.55241	0.374818	1.47381	0.140533	0.622891
AGAP007501	17.4672	-0.477111	0.324033	-1.47242	0.140908	0.622891
AGAP011395	15.4539	-0.550335	0.373714	-1.47261	0.140857	0.622891
AGAP004735	18.149	-0.466476	0.317098	-1.47108	0.14127	0.623491
AGAP008098	196.243	0.293966	0.199769	1.47153	0.141148	0.623491
AGAP011713	53.0421	0.427254	0.290399	1.47127	0.141219	0.623491
AGAP001106	24.483	-0.517846	0.352368	-1.46962	0.141666	0.62357
AGAP002023	84.8035	0.377553	0.256837	1.47001	0.141559	0.62357
AGAP002760	17.2697	0.542863	0.369323	1.46989	0.141592	0.62357
AGAP006441	14.3894	-0.548018	0.372716	-1.47034	0.14147	0.62357
AGAP007644	460.926	0.276969	0.18836	1.47042	0.141448	0.62357
AGAP000314	10.3627	0.546115	0.37238	1.46655	0.142498	0.623609
AGAP000426	713.126	0.371485	0.253225	1.46701	0.142372	0.623609
AGAP001380	1021.32	0.368037	0.250734	1.46784	0.142149	0.623609
AGAP002223	96.9362	0.546904	0.372399	1.4686	0.141942	0.623609
AGAP003143	278.644	-0.328742	0.223827	-1.46873	0.141905	0.623609
AGAP004087	173.844	0.312923	0.213265	1.4673	0.142295	0.623609
AGAP005317	306.664	-0.260546	0.177439	-1.46837	0.142004	0.623609
AGAP006038	90.612	0.550771	0.375016	1.46866	0.141926	0.623609
AGAP009474	5.49049	-0.532997	0.363333	-1.46696	0.142386	0.623609
AGAP009700	73.8326	0.333353	0.22733	1.46638	0.142544	0.623609
AGAP010081	36.602	0.435168	0.296765	1.46637	0.142547	0.623609
AGAP028390	35.5501	-0.47204	0.321937	-1.46625	0.14258	0.623609
AGAP008742	17.5738	-0.493578	0.336831	-1.46536	0.142824	0.624344
AGAP007912	195.469	0.324085	0.221209	1.46506	0.142904	0.624363
AGAP011211	62.1209	0.418216	0.28558	1.46444	0.143072	0.62477
AGAP008368	19.5738	-0.51937	0.354741	-1.46408	0.143171	0.624869
AGAP003378	5.40368	-0.544443	0.372275	-1.46247	0.143612	0.626142
AGAP004348	419.009	0.240601	0.164518	1.46246	0.143614	0.626142
AGAP001534	2235.79	-0.289027	0.19774	-1.46165	0.143837	0.626452
AGAP003845	119.77	0.386104	0.264152	1.46167	0.143832	0.626452
AGAP001064	982.834	-0.3161	0.216476	-1.46021	0.144232	0.627256
AGAP011393	82.55	0.510868	0.349874	1.46015	0.144249	0.627256
AGAP012571	9.52332	-0.534182	0.365815	-1.46025	0.144221	0.627256
AGAP012426	20.8719	-0.507751	0.347966	-1.4592	0.14451	0.628062
AGAP000734	5.99386	0.538269	0.369776	1.45566	0.145486	0.628489
AGAP001900	29.147	0.521628	0.358207	1.45622	0.145332	0.628489
AGAP002273	12.342	-0.538692	0.370613	-1.45352	0.14608	0.628489
AGAP002282	759.565	-0.363662	0.249417	-1.45805	0.144827	0.628489
AGAP002418	532.383	-0.387675	0.266612	-1.45408	0.145924	0.628489
AGAP003042	24.3191	0.465579	0.319807	1.45581	0.145445	0.628489
AGAP003979	318.607	0.240364	0.165323	1.45391	0.145973	0.628489
AGAP003993	70.7609	-0.331498	0.227895	-1.45461	0.145777	0.628489
AGAP004176	426.95	-0.306547	0.210379	-1.45711	0.145085	0.628489
AGAP004674	162.378	-0.35262	0.242566	-1.45371	0.146028	0.628489
AGAP004917	22.063	-0.500368	0.344317	-1.45322	0.146163	0.628489
AGAP005014	112.625	0.313502	0.215493	1.45481	0.145721	0.628489
AGAP005116	64.3179	0.407423	0.279545	1.45745	0.144992	0.628489
AGAP006394	43.0013	0.371721	0.255344	1.45577	0.145457	0.628489
AGAP006707	1216.47	0.528935	0.363909	1.45348	0.14609	0.628489
AGAP010011	242.731	-0.285518	0.196342	-1.45419	0.145894	0.628489
AGAP010445	1950.62	-0.246975	0.169681	-1.45553	0.145523	0.628489
AGAP010512	26.8016	-0.479161	0.329737	-1.45316	0.146179	0.628489
AGAP012537	34.8011	-0.533692	0.366483	-1.45625	0.145323	0.628489
AGAP012957	6.72983	-0.536044	0.368906	-1.45306	0.146206	0.628489
AGAP013051	37.7349	0.460864	0.317139	1.45319	0.146171	0.628489
AGAP004610	772.979	-0.296363	0.204014	-1.45266	0.146318	0.628644
AGAP002106	82.8458	0.323897	0.223146	1.4515	0.14664	0.629698
AGAP001777	336.253	0.526306	0.362715	1.45102	0.146775	0.629951
AGAP000869	49.142	0.543381	0.374765	1.44992	0.14708	0.629959
AGAP004689	459.757	-0.306017	0.211038	-1.45006	0.147042	0.629959
AGAP007375	61.0183	-0.5199	0.358519	-1.45013	0.147022	0.629959
AGAP008843	5655.57	-0.252495	0.174145	-1.44992	0.147082	0.629959
AGAP006648	159.094	0.281775	0.194523	1.44854	0.147467	0.631065
AGAP012299	24.4204	-0.542059	0.374235	-1.44844	0.147493	0.631065
AGAP002024	319.142	-0.281518	0.195412	-1.44064	0.149687	0.631621
AGAP002569	1034.42	-0.259113	0.179716	-1.44179	0.149361	0.631621
AGAP002679	36.738	0.535235	0.369968	1.44671	0.147979	0.631621
AGAP003040	116.43	-0.349486	0.242525	-1.44103	0.149576	0.631621
AGAP003720	46.2628	-0.413103	0.286629	-1.44125	0.149515	0.631621
AGAP005164	451.481	-0.269513	0.187005	-1.44121	0.149527	0.631621
AGAP005458	174.042	-0.423514	0.292682	-1.44701	0.147894	0.631621
AGAP005845	1970.95	-0.245237	0.169998	-1.44259	0.149137	0.631621
AGAP005935	465.163	-0.286953	0.199174	-1.44071	0.149666	0.631621
AGAP006423	52.7856	-0.529229	0.366974	-1.44214	0.149262	0.631621
AGAP007647	10.9453	-0.519956	0.359506	-1.44631	0.148091	0.631621
AGAP007791	21.3235	-0.490927	0.34029	-1.44267	0.149113	0.631621
AGAP007874	186.263	0.285373	0.197368	1.4459	0.148207	0.631621
AGAP008315	184.232	-0.342237	0.237317	-1.44211	0.149272	0.631621
AGAP008529	27.2828	0.538203	0.372499	1.44484	0.148502	0.631621
AGAP008626	130.018	-0.320783	0.222455	-1.44201	0.149299	0.631621
AGAP009167	82.1497	0.543698	0.375565	1.44768	0.147707	0.631621
AGAP009339	26.33	0.422339	0.292247	1.44514	0.148418	0.631621
AGAP009533	134.891	-0.286948	0.198889	-1.44276	0.149089	0.631621
AGAP009727	50.824	-0.514796	0.356155	-1.44543	0.148338	0.631621
AGAP010356	825.274	-0.358772	0.248379	-1.44446	0.148611	0.631621
AGAP010381	30.1853	-0.475285	0.329581	-1.44209	0.149278	0.631621
AGAP010608	1106.87	-0.214926	0.148597	-1.44637	0.148072	0.631621
AGAP011821	49.3956	0.372224	0.258069	1.44234	0.149206	0.631621
AGAP011859	1914.4	-0.293468	0.202982	-1.44578	0.148238	0.631621
AGAP012895	36.6737	0.413127	0.28657	1.44162	0.149408	0.631621
AGAP012934	65.8752	-0.423153	0.292696	-1.44571	0.148259	0.631621
AGAP000184	187.554	0.540311	0.375843	1.4376	0.150549	0.631827
AGAP000407	131.343	0.539015	0.375811	1.43427	0.151495	0.631827
AGAP001527	311.184	0.535153	0.372608	1.43624	0.150935	0.631827
AGAP002015	449.987	0.536838	0.373823	1.43608	0.150981	0.631827
AGAP002959	210.999	0.245951	0.171276	1.43599	0.151004	0.631827
AGAP003289	6582.56	-0.304967	0.212621	-1.43433	0.151479	0.631827
AGAP003357	760.525	-0.344292	0.239195	-1.43938	0.150044	0.631827
AGAP004147	193.281	0.263443	0.183125	1.4386	0.150265	0.631827
AGAP005107	20.8932	0.497292	0.346399	1.4356	0.151115	0.631827
AGAP005271	6.96443	0.534591	0.372235	1.43616	0.150956	0.631827
AGAP007325	529.263	-0.213721	0.148472	-1.43947	0.150018	0.631827
AGAP007901	1922.78	-0.195555	0.136239	-1.43538	0.151179	0.631827
AGAP008237	124.172	-0.369857	0.25728	-1.43757	0.150557	0.631827
AGAP008666	636.884	-0.310508	0.216084	-1.43698	0.150723	0.631827
AGAP009101	41.5245	-0.402032	0.279173	-1.44008	0.149844	0.631827
AGAP009349	24.2499	0.450776	0.313602	1.43742	0.1506	0.631827
AGAP009784	38.5818	0.459256	0.320046	1.43497	0.151297	0.631827
AGAP009815	77.3891	-0.349117	0.242718	-1.43837	0.15033	0.631827
AGAP011109	18.2384	0.525488	0.366312	1.43454	0.151419	0.631827
AGAP012432	168.1	-0.335385	0.233516	-1.43624	0.150934	0.631827
AGAP012697	5.89071	-0.533791	0.371995	-1.43494	0.151304	0.631827
AGAP013153	5.56853	-0.536398	0.372689	-1.43926	0.150076	0.631827
AGAP013742	13316.9	-0.305041	0.212301	-1.43683	0.150765	0.631827
AGAP000978	20.4461	0.532349	0.371494	1.43299	0.151859	0.632092
AGAP001736	98.8771	-0.300379	0.210001	-1.43037	0.152612	0.632092
AGAP002058	34.8666	-0.415406	0.290431	-1.43031	0.152628	0.632092
AGAP002353	11111.1	-0.370229	0.258627	-1.43152	0.152282	0.632092
AGAP002741	63.2186	0.423064	0.295687	1.43078	0.152492	0.632092
AGAP003601	173.413	-0.321141	0.22443	-1.43092	0.152453	0.632092
AGAP004458	1882.02	-0.311178	0.217271	-1.43221	0.152083	0.632092
AGAP005820	19.3738	-0.440815	0.307879	-1.43178	0.152206	0.632092
AGAP007879	259.666	-0.348793	0.24385	-1.43036	0.152613	0.632092
AGAP008528	74.8732	0.538395	0.375561	1.43357	0.151694	0.632092
AGAP008615	247.021	-0.333986	0.233507	-1.43031	0.152629	0.632092
AGAP010167	183.746	-0.370885	0.258831	-1.43292	0.151881	0.632092
AGAP010435	5.9741	-0.53255	0.371999	-1.43159	0.152262	0.632092
AGAP012416	108.204	-0.293773	0.205209	-1.43157	0.152265	0.632092
AGAP005115	157.218	0.313749	0.21956	1.42899	0.153007	0.633338
AGAP000630	21.1443	0.52246	0.365748	1.42847	0.153157	0.633456
AGAP001577	175.558	-0.317843	0.222882	-1.42606	0.153852	0.633456
AGAP002436	31.5543	0.409465	0.286879	1.42731	0.153491	0.633456
[truncated: 11,547 more rows]

## Sheet: 5h
Gene ID	baseMean	log2FoldChange	lfcSE	stat	pvalue	padj
AGAP008582	260	-2.17742	0.228807	-9.51639	1.79296e-21	5.41294e-18
AGAP008584	379.032	-1.50244	0.222435	-6.75451	1.43319e-11	2.1634e-08
AGAP003106	266.275	-1.30341	0.211333	-6.16754	6.9359e-10	6.97983e-07
AGAP008373	504.749	-1.24863	0.204984	-6.09137	1.1195e-09	7.54333e-07
AGAP008645	7370.76	-1.72732	0.284389	-6.07378	1.24931e-09	7.54333e-07
AGAP006432	9105.36	-1.04257	0.175793	-5.93069	3.01672e-09	1.51791e-06
AGAP001881	2187.06	-1.08275	0.185707	-5.83041	5.52917e-09	2.38465e-06
AGAP000092	1215.7	-1.34376	0.253978	-5.29086	1.21742e-07	4.59424e-05
AGAP006775	1170.69	-1.09061	0.213877	-5.09921	3.41075e-07	0.000114412
AGAP000023	314.164	-1.13273	0.223135	-5.07645	3.84551e-07	0.000116096
AGAP001601	737.201	-1.00346	0.199038	-5.04154	4.61801e-07	0.000126743
AGAP004895	236.954	-1.46009	0.291473	-5.00935	5.46135e-07	0.000137399
AGAP000693	4560.19	-1.24923	0.253235	-4.93308	8.09436e-07	0.000171979
AGAP011098	1177.85	-1.1167	0.226856	-4.92249	8.54484e-07	0.000171979
AGAP012708	1709.5	-0.768173	0.155484	-4.94052	7.79161e-07	0.000171979
AGAP001512	392.834	1.03482	0.211243	4.89871	9.64702e-07	0.000182027
AGAP000296	3218.25	-0.914452	0.188715	-4.84568	1.2618e-06	0.00022408
AGAP011305	1485.1	-0.874125	0.181265	-4.82237	1.41864e-06	0.000237937
AGAP005334	271.041	-1.23103	0.257497	-4.78075	1.74644e-06	0.0002775
AGAP001827	1813.1	-0.757955	0.159407	-4.75483	1.98617e-06	0.000299813
AGAP002879	1270.99	-0.803852	0.171532	-4.68632	2.78159e-06	0.000399887
AGAP001649	1864.58	-0.987562	0.214155	-4.61143	3.99908e-06	0.00042766
AGAP001942	325.453	-1.0276	0.220561	-4.65905	3.1767e-06	0.00042766
AGAP003091	707.822	-0.990215	0.214521	-4.61593	3.91334e-06	0.00042766
AGAP005310	28782	-1.21404	0.26354	-4.60664	4.0923e-06	0.00042766
AGAP006645	16520.7	-0.729406	0.158365	-4.60584	4.10802e-06	0.00042766
AGAP006710	13146.8	-1.16381	0.252386	-4.61124	4.00274e-06	0.00042766
AGAP007140	384.316	-1.18883	0.256313	-4.63818	3.51497e-06	0.00042766
AGAP007650	580.185	1.32156	0.286559	4.61183	3.99142e-06	0.00042766
AGAP008487	74492.8	-0.812953	0.177925	-4.56908	4.89871e-06	0.000492974
AGAP002593	660.816	-1.07004	0.237433	-4.50668	6.58493e-06	0.000641287
AGAP005627	1858.75	-0.775491	0.174432	-4.44581	8.75622e-06	0.000826094
AGAP003934	731.555	-0.883054	0.200426	-4.4059	1.05347e-05	0.000935416
AGAP011472	259.885	0.845509	0.19163	4.41221	1.02323e-05	0.000935416
AGAP002906	255.089	0.910673	0.207305	4.39291	1.11843e-05	0.000964729
AGAP003352	819.052	-0.862379	0.198762	-4.33876	1.43291e-05	0.00120165
AGAP000311	676.447	-0.943472	0.220826	-4.27247	1.93321e-05	0.00153589
AGAP011798	1112.57	-0.806326	0.188649	-4.27421	1.91818e-05	0.00153589
AGAP013400	1415.98	-0.92175	0.216234	-4.26274	2.01935e-05	0.00156319
AGAP000862	1156.7	-0.79257	0.186309	-4.25406	2.09931e-05	0.00156578
AGAP028128	1580.1	-0.669269	0.157431	-4.25118	2.12644e-05	0.00156578
AGAP006962	4135.53	-0.794083	0.187595	-4.23297	2.30621e-05	0.00164951
AGAP013189	396.364	-0.880075	0.208115	-4.2288	2.34942e-05	0.00164951
AGAP007745	32796.4	-0.670837	0.162887	-4.11841	3.81503e-05	0.00261763
AGAP006400	7885.18	-0.754563	0.183557	-4.11078	3.94323e-05	0.00264547
AGAP012992	260.583	-1.11339	0.272083	-4.0921	4.27487e-05	0.00280562
AGAP005861	6651.1	-0.852587	0.209242	-4.07464	4.60864e-05	0.00280852
AGAP007920	292.367	-0.92369	0.226389	-4.08009	4.50176e-05	0.00280852
AGAP009182	12907.8	-0.713534	0.175208	-4.07249	4.65141e-05	0.00280852
AGAP009380	319.643	-0.963198	0.236264	-4.07678	4.56631e-05	0.00280852
AGAP005750	831.751	0.642576	0.158217	4.06137	4.87857e-05	0.00288792
AGAP001190	5587.74	-1.01958	0.251697	-4.05082	5.10382e-05	0.00290725
AGAP001212	2934.05	-0.70618	0.174324	-4.05097	5.10066e-05	0.00290725
AGAP007714	330.902	0.749111	0.1861	4.02532	5.68983e-05	0.00317168
AGAP011653	208.13	-1.13537	0.282594	-4.01766	5.87783e-05	0.00317168
AGAP013393	3247.23	-0.717633	0.178629	-4.01745	5.88321e-05	0.00317168
AGAP003432	938.948	-0.689351	0.172505	-3.99612	6.4389e-05	0.00341036
AGAP005234	1031.67	-0.696209	0.174541	-3.9888	6.64079e-05	0.00345664
AGAP003560	971.235	-0.683565	0.171727	-3.98053	6.87623e-05	0.00351853
AGAP004809	6648.52	-0.833551	0.209779	-3.97348	7.08315e-05	0.003564
AGAP001721	7178.24	-0.730946	0.184229	-3.9676	7.25992e-05	0.00359306
AGAP003785	4616.16	-0.892618	0.225894	-3.9515	7.76629e-05	0.00366351
AGAP009379	4912.66	-0.982069	0.248463	-3.95258	7.73131e-05	0.00366351
AGAP011302	16108.2	-0.748073	0.189089	-3.95619	7.61536e-05	0.00366351
AGAP002919	10144.8	-0.920779	0.233341	-3.94607	7.94431e-05	0.00368983
AGAP002622	2999.33	1.00908	0.256935	3.92738	8.58764e-05	0.00386957
AGAP008648	744.507	-1.08178	0.275307	-3.92935	8.51769e-05	0.00386957
AGAP006433	15501.5	-0.63249	0.161353	-3.91991	8.85831e-05	0.00393283
AGAP000100	1374.38	-0.773197	0.197721	-3.91054	9.20901e-05	0.00400679
AGAP008578	411.516	-0.67211	0.171965	-3.90842	9.29034e-05	0.00400679
AGAP008018	675.207	-0.935237	0.239817	-3.89979	9.62772e-05	0.00409381
AGAP002564	13550.1	-0.643032	0.165516	-3.88501	0.000102328	0.00429065
AGAP008244	479.97	-0.712297	0.18404	-3.87034	0.000108682	0.00449468
AGAP005649	397.225	-0.814086	0.210875	-3.86051	0.00011315	0.00458206
AGAP007142	4452.46	-0.897815	0.232652	-3.85905	0.000113831	0.00458206
AGAP011504	6164.99	-0.714723	0.185696	-3.84888	0.000118661	0.00471366
AGAP011603	1183.29	-0.66636	0.173917	-3.83149	0.00012737	0.0049939
AGAP000973	7191.38	-0.859434	0.225701	-3.80785	0.000140179	0.00540358
AGAP006194	4362.77	-0.785185	0.206318	-3.80571	0.000141399	0.00540358
AGAP007921	1503.8	-0.671047	0.176873	-3.79394	0.000148273	0.00559546
AGAP000313	221.957	-1.02432	0.27088	-3.78145	0.000155918	0.0058113
AGAP008225	445.558	-0.981897	0.261777	-3.7509	0.000176204	0.0064873
AGAP004775	2412.09	-0.713045	0.190998	-3.73326	0.00018902	0.00655921
AGAP004845	362.621	-0.805394	0.21573	-3.73335	0.000188952	0.00655921
AGAP009975	236.162	0.947339	0.253171	3.7419	0.000182635	0.00655921
AGAP011808	10881	-0.726404	0.194533	-3.73409	0.000188393	0.00655921
AGAP013036	4322.61	-0.778386	0.20822	-3.73829	0.000185279	0.00655921
AGAP003928	274.677	-0.751497	0.201588	-3.72788	0.000193096	0.00662453
AGAP012953	1189.81	-0.733286	0.19701	-3.72208	0.000197589	0.0067025
AGAP003652	358.471	-0.741247	0.199687	-3.71205	0.000205587	0.00684879
AGAP009993	308.839	0.784283	0.21134	3.711	0.000206439	0.00684879
AGAP005960	14294.8	-0.594179	0.160658	-3.69842	0.00021695	0.00711925
AGAP002327	554.685	-0.696034	0.188349	-3.69545	0.000219498	0.00712543
AGAP002306	18306.1	-0.615704	0.168887	-3.64566	0.000266705	0.00764938
AGAP002352	267.854	0.828282	0.225919	3.66628	0.000246107	0.00764938
AGAP002914	789.572	-0.684953	0.187847	-3.64634	0.000266002	0.00764938
AGAP003519	255.244	0.954428	0.260762	3.66015	0.000252066	0.00764938
AGAP006037	18451.2	-0.599529	0.163334	-3.67056	0.000242017	0.00764938
AGAP006383	1526.55	-0.746585	0.20435	-3.65346	0.000258732	0.00764938
AGAP006796	3299.89	-0.738024	0.202332	-3.64759	0.00026471	0.00764938
AGAP010498	345.817	0.794328	0.217491	3.65223	0.000259969	0.00764938
AGAP010764	4207.01	-0.781875	0.214573	-3.64386	0.000268577	0.00764938
AGAP011303	15333.4	-0.576809	0.157039	-3.67303	0.000239695	0.00764938
AGAP011352	611.953	-0.604007	0.165637	-3.64658	0.000265757	0.00764938
AGAP011939	557.411	-0.803237	0.220158	-3.64845	0.000263826	0.00764938
AGAP013255	5944.88	-0.732339	0.199682	-3.66753	0.000244908	0.00764938
AGAP010698	351.869	0.73178	0.201506	3.63156	0.000281715	0.00794858
AGAP000184	258.514	-0.728939	0.201961	-3.6093	0.000307019	0.00842628
AGAP008761	6137.44	-0.722946	0.200112	-3.61271	0.000303012	0.00842628
AGAP011050	1251.41	0.633052	0.175349	3.61025	0.000305903	0.00842628
AGAP000448	1540.89	-0.557866	0.156073	-3.5744	0.000351037	0.00929633
AGAP001027	1034.18	-0.592704	0.165689	-3.57721	0.000347277	0.00929633
AGAP006327	925.82	-0.830485	0.232222	-3.57626	0.000348542	0.00929633
AGAP008704	2088.64	0.926023	0.25882	3.57786	0.000346417	0.00929633
AGAP000261	509.588	-0.725299	0.203303	-3.56757	0.000360304	0.00945876
AGAP007619	21182.2	-0.590143	0.165525	-3.56528	0.000363475	0.00945975
AGAP003183	886.303	-0.692227	0.195623	-3.53857	0.000402294	0.0103806
AGAP008212	286.283	0.899832	0.254838	3.53099	0.000414	0.0105921
AGAP003578	2607.38	-0.784001	0.22258	-3.52234	0.000427758	0.0107617
AGAP007747	25957.1	-0.648783	0.184144	-3.52323	0.000426319	0.0107617
AGAP008822	3493.09	-0.657583	0.187197	-3.51278	0.000443445	0.0110641
AGAP001911	9935.98	-0.55332	0.157861	-3.50511	0.000456412	0.0111122
AGAP003614	1054.35	-0.72179	0.205748	-3.50813	0.00045126	0.0111122
AGAP006647	1738.57	-0.672038	0.191711	-3.50548	0.000455784	0.0111122
AGAP007053	2140.62	-0.607446	0.17386	-3.49388	0.00047605	0.0114976
AGAP005856	1267.52	-0.573445	0.164744	-3.48082	0.000499877	0.0119772
AGAP003218	631.133	0.657794	0.189422	3.47264	0.000515361	0.012251
AGAP001477	2760.73	-0.63864	0.184119	-3.46862	0.000523136	0.0122936
AGAP005467	3398.2	-0.549621	0.158506	-3.46751	0.000525297	0.0122936
AGAP004218	764.78	-0.574118	0.165821	-3.46227	0.000535645	0.0123622
AGAP013543	99692.5	-0.694316	0.20056	-3.46188	0.000536418	0.0123622
AGAP003074	1295.38	-0.685707	0.198733	-3.4504	0.000559759	0.0127168
AGAP005563	441.765	-0.668794	0.193844	-3.45017	0.000560232	0.0127168
AGAP011353	380.126	-0.725003	0.210317	-3.4472	0.000566434	0.0127617
AGAP008315	554.238	-0.708911	0.206052	-3.44044	0.000580761	0.0129875
AGAP006264	301.375	-0.660724	0.193104	-3.42159	0.000622569	0.0137192
AGAP008372	309.907	-0.780094	0.227909	-3.42283	0.000619738	0.0137192
AGAP010010	1930.82	-0.651778	0.190888	-3.41446	0.000639089	0.0139812
AGAP004094	4389.2	-0.730578	0.214632	-3.40387	0.000664394	0.0144303
AGAP010174	2434.91	-0.600621	0.17673	-3.39853	0.000677502	0.0146098
AGAP003687	2701.24	-0.533929	0.157409	-3.39199	0.000693866	0.014787
AGAP005394	297.894	0.813754	0.23995	3.39134	0.000695512	0.014787
AGAP002118	447.899	0.681631	0.201379	3.38482	0.000712256	0.0150371
AGAP007347	796.675	-1.09062	0.322474	-3.38204	0.000719499	0.0150845
AGAP001635	1189.67	-0.547966	0.162463	-3.37286	0.000743913	0.0154888
AGAP007906	12127.9	-0.697138	0.207616	-3.35782	0.000785607	0.0162449
AGAP004739	1091.79	0.697685	0.208808	3.34128	0.000833933	0.0171268
AGAP007406	58300.6	-0.472822	0.141917	-3.33168	0.00086325	0.0176091
AGAP007374	752.958	-0.651398	0.195927	-3.32469	0.000885167	0.017935
AGAP013066	554.924	0.630564	0.19092	3.30277	0.000957352	0.0192683
AGAP000881	28881.3	-0.627839	0.190425	-3.29704	0.000977112	0.0195358
AGAP007088	5292.22	-0.69344	0.211399	-3.28024	0.00103719	0.0206005
AGAP003738	405.382	0.623294	0.190869	3.26557	0.00109245	0.0215563
AGAP007550	1294.57	0.557824	0.171158	3.25912	0.00111757	0.0217154
AGAP008370	3182.62	-0.709018	0.217746	-3.25616	0.00112929	0.0217154
AGAP011634	1127.67	-0.640979	0.196631	-3.25981	0.00111485	0.0217154
AGAP028153	642.764	-0.797359	0.244798	-3.25721	0.00112514	0.0217154
AGAP006206	132239	-0.615588	0.189477	-3.24888	0.00115862	0.0219991
AGAP007460	10115.1	-0.657255	0.202289	-3.24908	0.00115777	0.0219991
AGAP005291	330.355	0.931522	0.287034	3.24533	0.00117313	0.0221354
AGAP009433	3564.51	-0.621069	0.191656	-3.24054	0.00119303	0.0223712
AGAP001299	1298.82	-0.567058	0.175377	-3.23336	0.00122344	0.0226599
AGAP011178	310.395	-0.75427	0.23323	-3.23401	0.00122064	0.0226599
AGAP007125	510.013	0.645323	0.199928	3.22777	0.00124758	0.0229661
AGAP001760	6140.12	-0.59562	0.184828	-3.22257	0.00127046	0.0231056
AGAP010514	382.44	0.621105	0.192701	3.22315	0.0012679	0.0231056
AGAP010690	200.298	0.657035	0.204323	3.21566	0.00130144	0.0234738
AGAP012397	261.071	0.708216	0.220312	3.2146	0.00130626	0.0234738
AGAP008838	2261.49	-0.546793	0.170253	-3.21165	0.00131975	0.023576
AGAP005645	2823.76	0.499547	0.156074	3.20071	0.0013709	0.0237979
AGAP006195	1327.92	-0.744681	0.232339	-3.20515	0.00134992	0.0237979
AGAP008181	246.682	0.845234	0.264089	3.20056	0.00137159	0.0237979
AGAP009906	1028.4	-0.637992	0.199198	-3.20279	0.00136101	0.0237979
AGAP010458	323.957	-0.745796	0.2329	-3.20222	0.00136373	0.0237979
AGAP000536	308.446	-0.664346	0.207725	-3.1982	0.00138287	0.0238564
AGAP003842	230.066	0.753162	0.235928	3.19235	0.00141123	0.0242073
AGAP010702	305.518	0.657258	0.206045	3.18988	0.00142333	0.0242771
AGAP000241	269.148	-0.686529	0.215594	-3.18436	0.00145077	0.0244685
AGAP007940	3797.4	-0.666573	0.209251	-3.18552	0.00144495	0.0244685
AGAP004519	2746.22	-0.570644	0.179471	-3.17959	0.00147486	0.0247366
AGAP000694	30396.9	-0.729453	0.230239	-3.16825	0.00153362	0.0253647
AGAP004382	8131.98	-0.697584	0.220231	-3.16751	0.00153751	0.0253647
AGAP007361	1347.84	-0.49608	0.156462	-3.17062	0.00152116	0.0253647
AGAP002848	4890.81	-0.638813	0.202529	-3.15418	0.00160952	0.0264083
AGAP006688	914.876	-0.693949	0.220527	-3.14678	0.00165078	0.0267941
AGAP012745	8988.21	-0.59147	0.187907	-3.14767	0.00164578	0.0267941
AGAP007302	520.947	0.688224	0.218818	3.14519	0.00165978	0.0267961
AGAP005327	390.312	-0.736484	0.234429	-3.1416	0.00168026	0.0269825
AGAP005728	848.416	-0.514554	0.163998	-3.13757	0.00170357	0.0272121
AGAP001195	307.125	0.620632	0.199163	3.11621	0.00183193	0.0291084
AGAP002026	363.404	-0.615166	0.197718	-3.11133	0.00186246	0.0291783
AGAP003475	3735.9	-0.70789	0.227535	-3.11112	0.00186377	0.0291783
AGAP013327	13894.1	-0.778795	0.250346	-3.11088	0.00186532	0.0291783
AGAP009313	37175.9	-0.577929	0.186329	-3.10166	0.00192438	0.0299469
AGAP004990	1091.87	0.513551	0.165864	3.09622	0.00196006	0.0303458
AGAP010733	2438.95	-0.557383	0.180684	-3.08485	0.00203657	0.0313694
AGAP000528	1172.99	0.818839	0.265607	3.0829	0.00204995	0.0314153
AGAP008601	329.364	0.628931	0.204574	3.07435	0.00210963	0.0321665
AGAP004556	516.841	0.606272	0.197933	3.06301	0.00219119	0.0328485
AGAP005847	809.586	-0.608926	0.198859	-3.0621	0.00219788	0.0328485
AGAP008176	20599	-0.559611	0.182752	-3.06214	0.00219761	0.0328485
AGAP008946	254.238	-0.653324	0.213216	-3.06414	0.00218295	0.0328485
AGAP010007	1455.87	-0.532984	0.174388	-3.05632	0.00224073	0.033324
AGAP003869	5697.21	-0.461196	0.151052	-3.05322	0.00226397	0.0335045
AGAP002393	512.986	-0.631252	0.206855	-3.05167	0.00227572	0.0335142
AGAP005007	198.765	0.639914	0.210214	3.04411	0.00233371	0.0337371
AGAP005221	563.738	0.521089	0.171193	3.04387	0.00233556	0.0337371
AGAP005404	1328.57	-0.481167	0.158025	-3.04488	0.00232776	0.0337371
AGAP007638	1266.02	-0.543453	0.17846	-3.04524	0.00232494	0.0337371
AGAP012292	1763.4	-0.596557	0.196091	-3.04225	0.00234818	0.0337579
AGAP006818	3003.05	0.499215	0.164179	3.04067	0.00236054	0.0337747
AGAP001805	14866.5	-0.504787	0.16626	-3.03612	0.0023964	0.0341261
AGAP001447	943.601	-0.597111	0.196785	-3.03434	0.00241063	0.0341564
AGAP003422	719.718	-0.532152	0.175453	-3.03303	0.00242115	0.0341564
AGAP008962	547.016	-0.739166	0.243912	-3.03046	0.00244181	0.0342876
AGAP001791	732.746	-0.558451	0.184527	-3.0264	0.00247485	0.0344312
AGAP005134	15419.2	-0.498521	0.164716	-3.02655	0.00247359	0.0344312
AGAP000949	957.358	-0.571762	0.189485	-3.01745	0.0025491	0.0351636
AGAP001021	394.048	-0.738864	0.244992	-3.01587	0.00256244	0.0351636
AGAP002171	1189	0.620344	0.205624	3.01689	0.00255383	0.0351636
AGAP004768	640.483	0.538606	0.179067	3.00784	0.00263112	0.0358295
AGAP005942	1611.76	-0.645539	0.214648	-3.00743	0.0026347	0.0358295
AGAP002858	53574.7	-0.461314	0.153637	-3.00262	0.0026767	0.0362375
AGAP007064	5226.1	-0.574413	0.191803	-2.99481	0.00274619	0.0370123
AGAP028215	459.623	0.683723	0.228548	2.99159	0.00277529	0.0372382
AGAP006711	43607.5	-0.767117	0.25702	-2.98466	0.00283891	0.0379233
AGAP001192	47289.8	-0.590352	0.197895	-2.98316	0.00285289	0.0379421
AGAP011800	1818.59	-0.513044	0.172112	-2.98087	0.00287434	0.0380598
AGAP007491	986.972	-0.493091	0.165516	-2.97911	0.00289084	0.0381112
AGAP006434	16850.2	-0.544026	0.183349	-2.96715	0.0030057	0.0394531
AGAP003209	1618.58	-0.498894	0.168394	-2.96265	0.00305003	0.0398616
AGAP006594	969.914	-0.524533	0.177191	-2.96027	0.00307368	0.0399975
AGAP007954	580.122	0.638977	0.216125	2.95651	0.00311139	0.0403145
AGAP002868	1021.46	-0.57953	0.196611	-2.94761	0.00320245	0.0411413
AGAP005549	1077.24	0.7024	0.238204	2.94873	0.00319084	0.0411413
AGAP001763	682.855	-0.567359	0.19274	-2.94365	0.0032437	0.0413196
AGAP012350	832.892	-0.498906	0.16947	-2.94392	0.00324083	0.0413196
AGAP000565	3354.45	-0.501045	0.170553	-2.93778	0.00330574	0.0417574
AGAP002652	360.411	-0.537726	0.182965	-2.93896	0.00329319	0.0417574
AGAP001600	1175.21	-0.666102	0.227614	-2.92646	0.00342844	0.0423639
AGAP001759	1338.7	-0.555449	0.189941	-2.92433	0.00345198	0.0423639
AGAP003337	595.048	-0.569703	0.194572	-2.92797	0.00341179	0.0423639
AGAP005802	18495.7	-0.514328	0.175591	-2.92913	0.00339916	0.0423639
AGAP006225	1247.39	0.466381	0.15947	2.92457	0.00344935	0.0423639
AGAP010386	5806.26	-0.571319	0.195177	-2.92719	0.00342038	0.0423639
AGAP011826	350.914	0.605312	0.206579	2.93018	0.0033877	0.0423639
AGAP002396	2152.55	-0.489964	0.167855	-2.91897	0.0035119	0.0429249
AGAP005989	212.784	-0.611631	0.209712	-2.91654	0.00353942	0.0430867
AGAP000414	429.039	-0.667267	0.230022	-2.90088	0.0037212	0.0448782
AGAP007217	342.121	0.622671	0.214684	2.90041	0.00372669	0.0448782
AGAP008219	924.347	0.807458	0.27855	2.89879	0.00374604	0.0448782
AGAP012984	1833.75	-0.589478	0.203279	-2.89985	0.0037334	0.0448782
AGAP005935	1707.94	-0.598683	0.207889	-2.87982	0.00397901	0.0472938
AGAP009546	1319.22	-0.593153	0.20588	-2.88106	0.00396336	0.0472938
AGAP001971	4872.79	0.554668	0.193029	2.8735	0.00405954	0.0478741
AGAP003806	300.673	-0.574759	0.199957	-2.87441	0.00404777	0.0478741
AGAP006576	538.636	-0.539554	0.187891	-2.87163	0.0040836	0.0479704
AGAP007165	51964.3	-0.687768	0.23978	-2.86833	0.00412641	0.0481327
AGAP010308	461.169	0.554895	0.193471	2.86811	0.0041293	0.0481327
AGAP002520	566.587	-0.639458	0.223647	-2.85923	0.00424665	0.0493101
AGAP007103	1138.5	-0.457667	0.160337	-2.8544	0.00431178	0.0496842
AGAP007593	1100.36	-0.537332	0.188243	-2.85446	0.00431094	0.0496842
AGAP008684	904.113	-0.501937	0.176201	-2.84867	0.00439028	0.0502055
AGAP009197	484.52	-0.631978	0.221807	-2.84923	0.00438254	0.0502055
AGAP006187	271267	-0.663402	0.233073	-2.84633	0.00442268	0.0503852
AGAP009031	18486.8	-0.475831	0.167339	-2.84352	0.00446185	0.0506404
AGAP002364	1262.2	-0.489765	0.172334	-2.84195	0.00448381	0.050699
AGAP004513	312.521	0.577316	0.203547	2.83628	0.00456428	0.0512251
AGAP004770	839.608	-0.640228	0.225647	-2.8373	0.00454974	0.0512251
AGAP006380	3169.14	-0.501314	0.177023	-2.83191	0.00462714	0.0515473
AGAP008213	709.663	0.563472	0.198949	2.83224	0.0046223	0.0515473
AGAP003769	794.53	0.717331	0.253841	2.82591	0.00471472	0.0523299
AGAP002508	2193.76	-0.460019	0.162955	-2.82299	0.00475781	0.0526147
AGAP005608	894.97	-0.473018	0.168016	-2.81532	0.00487293	0.0536912
AGAP001910	18447.9	-0.492596	0.175523	-2.80645	0.00500906	0.0549904
AGAP000076	226.167	-0.677507	0.242017	-2.79942	0.00511943	0.0551985
AGAP000534	1361.79	-0.568775	0.202948	-2.80257	0.00506973	0.0551985
AGAP009024	464.882	0.483258	0.17257	2.80036	0.00510456	0.0551985
AGAP009818	446.079	0.672148	0.239973	2.80093	0.00509553	0.0551985
AGAP011805	5946.71	0.724896	0.258845	2.80051	0.00510226	0.0551985
AGAP009863	10910.5	-0.450004	0.160857	-2.79754	0.00514928	0.0553227
AGAP004065	2866.87	-0.480973	0.172091	-2.79487	0.00519198	0.0555837
AGAP005427	9316.22	-0.51806	0.185477	-2.79312	0.00522019	0.0556882
AGAP007286	238.469	-0.65953	0.236264	-2.7915	0.00524638	0.0557705
AGAP010536	614.001	0.533849	0.191371	2.7896	0.00527724	0.0559017
AGAP001744	465.108	0.540187	0.193824	2.787	0.00531987	0.0559985
AGAP008916	17646.7	-0.469683	0.16854	-2.78678	0.00532347	0.0559985
AGAP007642	1197.47	-0.480274	0.172758	-2.78004	0.00543516	0.0569748
AGAP000883	9468.57	-0.403823	0.14545	-2.77637	0.00549694	0.0570284
AGAP006871	23438.4	-0.5028	0.181054	-2.77707	0.00548519	0.0570284
AGAP009438	748.369	0.55539	0.199882	2.77858	0.00545964	0.0570284
AGAP009441	18943.2	-0.407183	0.146879	-2.77224	0.00556726	0.0575601
AGAP001903	3518.33	-0.490081	0.177265	-2.76468	0.00569781	0.0581726
AGAP003069	2613.81	-0.525193	0.189988	-2.76435	0.00570358	0.0581726
AGAP003992	381.116	0.572496	0.206855	2.76762	0.00564673	0.0581726
AGAP009173	4599.48	-0.552393	0.199694	-2.7662	0.00567145	0.0581726
AGAP004557	250.546	0.596828	0.216175	2.76085	0.00576514	0.0582195
AGAP010051	329.419	0.579081	0.209751	2.7608	0.00576603	0.0582195
AGAP012272	250.901	-0.573982	0.207843	-2.76162	0.00575158	0.0582195
AGAP006740	719.844	-0.476466	0.173033	-2.75361	0.00589427	0.059316
AGAP002063	1222.82	0.515838	0.187646	2.74899	0.00597795	0.0598367
AGAP008065	4127.71	-0.46192	0.168058	-2.74857	0.00598565	0.0598367
AGAP003629	4154.99	-0.45699	0.166843	-2.73904	0.00616189	0.0611932
AGAP005175	2956.45	-0.458781	0.167494	-2.73908	0.0061611	0.0611932
AGAP007543	2095.48	-0.500651	0.183328	-2.73091	0.00631604	0.0625184
AGAP005381	241.04	-0.606384	0.222641	-2.7236	0.00645744	0.0637092
AGAP002659	3843.34	-0.429777	0.158252	-2.71577	0.00661219	0.0650234
AGAP002851	22374.3	-0.654866	0.24185	-2.70774	0.00677427	0.0660198
AGAP003048	658.884	0.464894	0.171584	2.70943	0.00673999	0.0660198
AGAP003257	624.093	-0.623304	0.230304	-2.70644	0.00680098	0.0660198
AGAP009945	2387.8	0.466623	0.172353	2.70737	0.00678193	0.0660198
AGAP006090	746.061	0.564507	0.209047	2.70038	0.00692608	0.0668045
AGAP013146	74232.1	-0.43043	0.159387	-2.70053	0.00692281	0.0668045
AGAP004296	1059.62	-0.597842	0.22161	-2.69772	0.00698154	0.067125
AGAP002221	331.819	0.507034	0.18903	2.68229	0.00731192	0.0698566
AGAP028143	2278.1	-0.536339	0.199919	-2.68278	0.00730134	0.0698566
AGAP004842	215.286	0.552347	0.206414	2.67592	0.0074524	0.0706373
AGAP009473	211.556	-0.518456	0.193662	-2.67712	0.0074258	0.0706373
AGAP012038	229.985	0.665399	0.248709	2.67541	0.00746383	0.0706373
AGAP002931	1784.61	-0.530554	0.19846	-2.67335	0.00750972	0.0708495
AGAP002395	14241.1	-0.513041	0.192257	-2.66852	0.00761852	0.0710942
AGAP007112	973.563	0.449254	0.16845	2.66699	0.0076534	0.0710942
AGAP007480	1973.71	-0.525133	0.196836	-2.66788	0.00763325	0.0710942
AGAP007968	1578.67	-0.461043	0.172607	-2.67106	0.00756122	0.0710942
AGAP011047	2578.49	-0.548964	0.205652	-2.66939	0.00759897	0.0710942
AGAP028019	200.373	-0.670648	0.252027	-2.66101	0.00779055	0.0721462
AGAP000699	581.973	-0.567199	0.214106	-2.64915	0.00806939	0.0742728
AGAP008492	254.202	0.52792	0.199237	2.64971	0.0080561	0.0742728
AGAP003542	455.203	-0.47776	0.180668	-2.64441	0.00818334	0.0750927
AGAP004742	4027.65	-0.421474	0.159523	-2.64208	0.00823983	0.0753819
AGAP000044	2235.9	-0.554378	0.210058	-2.63916	0.00831111	0.0758044
AGAP000143	1993.21	-0.692702	0.262662	-2.63724	0.00835844	0.0758806
AGAP002418	1473.6	-0.481664	0.182873	-2.63387	0.00844178	0.0758806
AGAP003890	280.87	0.527088	0.200065	2.63459	0.00842394	0.0758806
AGAP011777	15738.3	-0.491284	0.186485	-2.63444	0.00842758	0.0758806
AGAP012048	2074.85	-0.45121	0.17132	-2.63373	0.00844514	0.0758806
AGAP000367	6865.57	-0.412651	0.156835	-2.63112	0.00851039	0.07624
AGAP000399	686.536	0.7537	0.286938	2.6267	0.00862162	0.0763553
AGAP006040	729.723	-0.549334	0.209091	-2.62725	0.00860782	0.0763553
AGAP006342	469.564	-0.635927	0.242002	-2.62777	0.00859463	0.0763553
AGAP008632	30462.5	-0.416428	0.158543	-2.62659	0.00862443	0.0763553
AGAP002464	49293.6	-0.501654	0.191109	-2.62496	0.00866594	0.0764985
AGAP001380	1529.16	0.450604	0.171928	2.62089	0.00877008	0.0771921
AGAP009866	320.126	-0.595628	0.227652	-2.6164	0.00888632	0.0779878
AGAP001303	847.914	-0.446401	0.170853	-2.61279	0.00898074	0.0783608
AGAP011842	1581.29	-0.534217	0.204436	-2.61312	0.00897203	0.0783608
AGAP010447	239.62	-0.577024	0.221421	-2.606	0.00916067	0.0797004
AGAP002684	764.356	0.492234	0.188968	2.60485	0.00919147	0.0797387
AGAP005093	773.446	-0.489804	0.188244	-2.60196	0.00926915	0.0801821
AGAP002754	12206.5	-0.459258	0.176807	-2.5975	0.0093904	0.0809989
AGAP002653	1251.89	-0.488819	0.188346	-2.59533	0.00945004	0.0812812
AGAP006778	332.242	-0.531798	0.20538	-2.58933	0.00961615	0.0824296
AGAP010224	914.572	-0.520478	0.201069	-2.58855	0.00963817	0.0824296
AGAP003167	1242.66	-0.583627	0.225761	-2.58515	0.00973357	0.0825657
AGAP003623	2931.62	-0.440156	0.170269	-2.58506	0.00973613	0.0825657
AGAP003719	1153.23	-0.439308	0.169913	-2.58549	0.00972417	0.0825657
AGAP001102	775.853	-0.420115	0.162641	-2.58308	0.00979225	0.0825921
AGAP007254	834.203	0.478328	0.185251	2.58206	0.00982132	0.0825921
AGAP007388	405.921	0.617953	0.239264	2.58272	0.00980248	0.0825921
AGAP002654	675.103	0.722199	0.280038	2.57893	0.00991061	0.0826776
AGAP003289	6232.91	-0.451342	0.175018	-2.57883	0.00991365	0.0826776
AGAP011828	641.967	-0.509089	0.197286	-2.58046	0.00986675	0.0826776
AGAP004609	1220.27	-0.448628	0.174385	-2.57263	0.0100929	0.0839404
AGAP007209	3246.19	-0.413962	0.161083	-2.56986	0.010174	0.0843824
AGAP004064	214.62	0.527099	0.205372	2.56656	0.0102712	0.0849555
AGAP012191	531.635	0.493432	0.192526	2.56294	0.010379	0.0856123
AGAP011285	199.218	0.556933	0.21775	2.55768	0.0105374	0.0866826
AGAP001193	42757.4	-0.530655	0.207644	-2.5556	0.0106006	0.0867769
AGAP001274	15407.6	-0.465035	0.181981	-2.55541	0.0106064	0.0867769
AGAP009922	1545.5	-0.584967	0.229142	-2.55286	0.0106843	0.0871778
AGAP004417	448.595	0.448175	0.176161	2.54412	0.0109553	0.089148
AGAP001724	1084.95	-0.431896	0.169895	-2.54214	0.0110176	0.0894146
AGAP013202	10081.3	-0.43484	0.171481	-2.53579	0.0112195	0.0908084
AGAP006782	31278.4	-0.395986	0.156305	-2.53342	0.0112954	0.0911788
AGAP011133	335.666	0.665545	0.26284	2.53213	0.0113373	0.0912725
AGAP000935	1727.93	-0.548212	0.216889	-2.52762	0.0114838	0.0915345
AGAP003692	4919.56	-0.494952	0.195769	-2.52824	0.0114636	0.0915345
AGAP007809	4655.37	-0.461221	0.182287	-2.53018	0.0114002	0.0915345
AGAP010894	1046.12	-0.452109	0.178883	-2.5274	0.0114911	0.0915345
AGAP005375	720.504	0.476838	0.188984	2.52317	0.0116303	0.0916757
AGAP008491	1637.56	-0.519206	0.205739	-2.52361	0.0116156	0.0916757
AGAP011723	758.15	-0.45418	0.17987	-2.52504	0.0115684	0.0916757
AGAP013333	12590	-0.455371	0.180456	-2.52345	0.0116211	0.0916757
AGAP003638	1728.04	0.623747	0.247547	2.51971	0.0117451	0.0920022
AGAP005288	198.724	0.657566	0.261025	2.51917	0.0117631	0.0920022
AGAP008296	266555	-0.486764	0.193092	-2.52089	0.0117059	0.0920022
AGAP001754	223.613	0.537023	0.213714	2.51282	0.0119771	0.0923215
AGAP004678	212.571	0.625106	0.248677	2.51372	0.0119464	0.0923215
AGAP006958	1778.77	0.460022	0.183094	2.51249	0.0119881	0.0923215
AGAP007366	955.449	-0.495318	0.197178	-2.51203	0.0120038	0.0923215
AGAP009288	1203.77	-0.444067	0.176805	-2.51162	0.012018	0.0923215
AGAP012121	279.27	0.498871	0.198411	2.51434	0.0119256	0.0923215
AGAP028038	497.751	-0.646743	0.257261	-2.51395	0.0119386	0.0923215
AGAP003595	367.009	0.502347	0.200462	2.50594	0.0122125	0.093569
AGAP010042	3204.29	-0.383981	0.153281	-2.50508	0.0122424	0.093569
AGAP003181	199.302	-0.546233	0.218611	-2.49865	0.0124667	0.0950428
AGAP000718	591.742	-0.482011	0.192983	-2.49769	0.0125007	0.0950621
AGAP004550	276.073	-0.574957	0.230287	-2.4967	0.0125356	0.0950882
AGAP006709	17076.6	-0.638417	0.255882	-2.49496	0.012597	0.0953139
AGAP011564	240.561	0.512936	0.205669	2.49398	0.0126319	0.0953394
AGAP005323	225.214	-0.6091	0.244361	-2.49262	0.0126805	0.0954671
AGAP001205	3613.17	-0.41434	0.166342	-2.49089	0.0127422	0.0954989
AGAP001420	2511.23	-0.414153	0.166278	-2.49073	0.0127479	0.0954989
AGAP007128	325.316	0.552817	0.222435	2.4853	0.0129444	0.0964915
AGAP009171	229.991	0.533559	0.214667	2.48552	0.0129361	0.0964915
AGAP005282	593.225	-0.489302	0.197022	-2.48349	0.0130102	0.096743
AGAP003592	20321.3	-0.413212	0.166638	-2.47969	0.0131495	0.0970619
AGAP004322	372.715	0.516097	0.20806	2.48052	0.0131191	0.0970619
AGAP005121	900.361	-0.452045	0.182294	-2.47976	0.0131472	0.0970619
AGAP009942	236.338	-0.484095	0.195342	-2.47819	0.0132051	0.0972345
AGAP012310	625.025	-0.45846	0.185085	-2.47703	0.0132482	0.0973149
AGAP003649	500.33	0.631943	0.255378	2.47454	0.0133407	0.0977563
AGAP010935	488.531	-0.474393	0.191843	-2.47282	0.0134051	0.0979903
AGAP004514	871.001	0.425551	0.172162	2.47181	0.013443	0.09803
AGAP006043	766.646	-0.482976	0.195636	-2.46875	0.0135588	0.0984609
AGAP006907	637.348	-0.478305	0.193762	-2.46852	0.0135673	0.0984609
AGAP001713	17162.1	-0.438717	0.178068	-2.46376	0.0137487	0.0994338
AGAP004459	243.806	0.474269	0.192603	2.46242	0.0138002	0.0994338
AGAP008310	1105	-0.503339	0.204377	-2.4628	0.0137858	0.0994338
AGAP007258	3493.54	-0.421213	0.171273	-2.45931	0.0139205	0.100062
AGAP009081	968.094	-0.461027	0.188052	-2.45159	0.0142226	0.101991
AGAP000831	486.688	-0.462833	0.189344	-2.4444	0.0145092	0.103799
AGAP012078	1478.94	-0.51426	0.211188	-2.43509	0.0148882	0.106259
AGAP004002	786.214	0.522623	0.21477	2.43341	0.0149574	0.106501
AGAP010794	5400	-0.416156	0.171086	-2.43244	0.0149975	0.106535
AGAP000551	5974.7	-0.592302	0.243767	-2.42979	0.0151077	0.106566
AGAP010595	2393.83	-0.447242	0.184055	-2.42994	0.0151013	0.106566
AGAP011435	1370.78	-0.510466	0.209965	-2.43119	0.0150493	0.106566
AGAP008020	427.933	-0.502712	0.207062	-2.42783	0.0151894	0.106892
AGAP006699	404.682	0.613259	0.252783	2.42603	0.0152651	0.106949
AGAP008659	2433.94	-0.452429	0.186495	-2.42595	0.0152684	0.106949
AGAP011130	1880.72	-0.45359	0.187071	-2.42469	0.0153215	0.107073
AGAP011516	220.248	-0.488653	0.201806	-2.4214	0.0154609	0.107798
AGAP007843	779.235	-0.389335	0.160941	-2.41912	0.015558	0.108225
AGAP003619	317.536	0.557191	0.230552	2.41677	0.0156587	0.108675
AGAP002186	382.141	-0.592188	0.24515	-2.41562	0.0157084	0.108713
AGAP003552	332.014	0.488448	0.202294	2.41455	0.0157548	0.108713
AGAP004098	5419.85	-0.417976	0.173136	-2.41414	0.0157723	0.108713
AGAP000220	232.849	-0.581578	0.241252	-2.41067	0.0159233	0.109504
AGAP011396	277.509	0.705927	0.293449	2.40562	0.0161451	0.110777
AGAP006266	278.797	0.531795	0.221395	2.40202	0.0163049	0.111203
AGAP008647	12161.6	-0.422721	0.17592	-2.40292	0.0162649	0.111203
AGAP009946	1309.22	-0.528054	0.219864	-2.40173	0.0163176	0.111203
AGAP000901	504.879	-0.43616	0.181719	-2.40019	0.0163868	0.111423
AGAP003593	201.919	0.487226	0.203156	2.39828	0.0164721	0.111751
AGAP007299	363.173	0.549987	0.229616	2.39525	0.0166091	0.112428
AGAP004743	1649.31	-0.512439	0.214721	-2.38653	0.0170081	0.114871
AGAP000102	371.87	-0.497092	0.208398	-2.3853	0.0170651	0.114999
AGAP002740	270.697	-0.500092	0.20978	-2.38389	0.0171306	0.115183
AGAP001864	504.175	-0.533615	0.224105	-2.38109	0.0172614	0.115548
AGAP009510	1433.9	-0.429582	0.180358	-2.38182	0.0172271	0.115548
AGAP010056	30228	-0.408611	0.171724	-2.37947	0.0173378	0.115802
AGAP012247	23940.3	-0.360859	0.151713	-2.37857	0.0173801	0.115829
AGAP007889	528.108	-0.409167	0.172189	-2.37626	0.017489	0.116298
AGAP008849	23957.9	-0.393289	0.165613	-2.37475	0.0175609	0.116519
AGAP000118	371.84	0.44453	0.187749	2.36768	0.0178999	0.117488
AGAP001563	300.841	-0.441167	0.186321	-2.36778	0.0178951	0.117488
AGAP002363	453.334	-0.467679	0.197318	-2.37018	0.0177795	0.117488
AGAP005499	1039.42	0.51324	0.216687	2.36858	0.0178567	0.117488
AGAP007871	929.763	0.37965	0.160403	2.36685	0.0179403	0.117488
AGAP009324	10593.7	-0.418015	0.176553	-2.36764	0.0179018	0.117488
AGAP006690	843.409	0.473533	0.200208	2.3652	0.0180204	0.117502
AGAP009623	2539.81	-0.360872	0.152553	-2.36556	0.018003	0.117502
AGAP007948	272.164	0.501222	0.212052	2.36368	0.0180946	0.117732
AGAP009508	18730.4	-0.44479	0.188513	-2.35947	0.0183011	0.118819
AGAP004457	1824.1	-0.485383	0.205877	-2.35764	0.0183915	0.119028
AGAP007120	23888.4	-0.396311	0.168126	-2.35723	0.0184121	0.119028
AGAP006414	23683.4	-0.432909	0.18405	-2.35213	0.0186663	0.120201
AGAP009746	339.085	0.448491	0.190686	2.35199	0.0186732	0.120201
AGAP006661	222.065	-0.579981	0.246889	-2.34916	0.018816	0.120863
AGAP001919	3371.13	-0.473768	0.201939	-2.3461	0.0189712	0.121362
AGAP008227	1841.21	-0.504385	0.215067	-2.34525	0.0190144	0.121362
AGAP009811	836.874	-0.450395	0.191997	-2.34585	0.0189839	0.121362
AGAP003303	756.326	-0.413133	0.17683	-2.33633	0.0194743	0.12391
AGAP012251	4937.87	-0.376773	0.161295	-2.33592	0.0194956	0.12391
AGAP005153	7544.09	-0.489955	0.210181	-2.3311	0.0197478	0.125249
AGAP005502	378.428	-0.484433	0.208135	-2.3275	0.0199387	0.125834
AGAP007918	366.235	-0.443117	0.190373	-2.32763	0.0199319	0.125834
AGAP010491	279.909	0.517866	0.222546	2.327	0.0199651	0.125834
AGAP008833	212.592	0.631776	0.271656	2.32564	0.0200375	0.126028
AGAP004437	412.175	0.53331	0.230375	2.31497	0.0206147	0.129332
AGAP009653	2248.3	-0.384128	0.166016	-2.3138	0.0206787	0.129332
AGAP010429	1595.11	0.431723	0.186605	2.31357	0.0206914	0.129332
AGAP003030	579.704	-0.509621	0.220453	-2.3117	0.0207943	0.129439
AGAP007827	4356.17	-0.454271	0.196453	-2.31236	0.0207578	0.129439
AGAP010331	1609.53	0.368394	0.15947	2.31012	0.0208817	0.129716
AGAP010929	1080.82	-0.383323	0.166173	-2.30677	0.0210674	0.130601
AGAP001630	1074.6	-0.488116	0.212021	-2.30221	0.0213236	0.131689
AGAP003561	397.799	-0.484032	0.210328	-2.30132	0.0213738	0.131689
AGAP005438	534.439	0.445054	0.193381	2.30143	0.0213673	0.131689
AGAP004819	3093.91	-0.390564	0.170266	-2.29385	0.0217991	0.133763
AGAP007810	450.104	0.481498	0.209856	2.29443	0.0217661	0.133763
AGAP006660	8213.52	-0.409723	0.178896	-2.29029	0.0220046	0.13475
AGAP007860	996.558	-0.48591	0.212571	-2.28588	0.0222615	0.136047
AGAP002465	35111.8	-0.419146	0.183509	-2.28407	0.0223677	0.13642
AGAP001676	609.412	-0.435833	0.191252	-2.27885	0.0226761	0.136951
AGAP003532	27479.2	-0.423998	0.186056	-2.27887	0.0226746	0.136951
AGAP007713	977.443	-0.401607	0.176209	-2.27915	0.0226579	0.136951
AGAP007841	2918.11	-0.410549	0.180164	-2.27876	0.0226815	0.136951
AGAP010870	194.522	-0.496771	0.217884	-2.27998	0.0226091	0.136951
AGAP011159	5887.91	-0.393114	0.172619	-2.27735	0.0227656	0.137184
AGAP002828	1834.89	-0.387669	0.170479	-2.274	0.0229663	0.138118
AGAP000948	311.529	-0.464715	0.204535	-2.27206	0.0230829	0.138543
AGAP007393	8027.96	-0.407222	0.179417	-2.2697	0.0232258	0.139124
AGAP009179	290.734	0.423768	0.186887	2.26751	0.023359	0.139645
AGAP011298	13364.6	-0.39326	0.173512	-2.26647	0.0234227	0.139749
AGAP010384	326.726	0.457522	0.202221	2.26249	0.0236673	0.14093
AGAP003601	423.462	-0.421892	0.187203	-2.25366	0.0242175	0.143923
AGAP006522	1011.47	-0.454695	0.201935	-2.25168	0.0243422	0.14414
AGAP012028	897.804	-0.484168	0.215036	-2.25157	0.0243496	0.14414
AGAP007085	300.752	-0.458055	0.203775	-2.24785	0.024586	0.145255
AGAP007665	3199.22	-0.415766	0.185116	-2.24598	0.0247056	0.145676
AGAP002961	475.272	0.440488	0.196305	2.24389	0.0248393	0.145774
AGAP004212	34298.7	-0.374511	0.166935	-2.24346	0.0248671	0.145774
AGAP007580	16576.1	-0.398402	0.177477	-2.24481	0.02478	0.145774
AGAP011629	2348.2	-0.427105	0.190448	-2.24264	0.0249202	0.145803
AGAP005761	282.313	-0.471315	0.210329	-2.24084	0.0250362	0.146198
AGAP012514	285.773	-0.48901	0.218504	-2.238	0.0252213	0.146995
AGAP002283	354.741	-0.449098	0.200743	-2.23718	0.0252746	0.147021
AGAP000513	2938.01	-0.506809	0.226744	-2.23516	0.0254067	0.147506
AGAP013078	5521.83	-0.425968	0.19069	-2.23382	0.0254946	0.147732
AGAP004892	529.084	-0.373373	0.167335	-2.23128	0.0256623	0.148312
AGAP009745	623.963	0.46829	0.209918	2.23082	0.025693	0.148312
AGAP008909	910.54	-0.4069	0.182707	-2.22707	0.0259429	0.149468
AGAP001459	18337.5	-0.425529	0.191199	-2.22558	0.0260425	0.149757
AGAP008532	264.891	0.490223	0.220485	2.22339	0.0261896	0.150316
AGAP001939	586.832	-0.594896	0.267669	-2.22251	0.0262491	0.150372
AGAP005764	410.337	-0.440884	0.19857	-2.2203	0.0263984	0.150941
AGAP008427	206.476	0.461922	0.208154	2.21913	0.0264776	0.151108
AGAP011203	2061.96	0.366815	0.165365	2.21821	0.0265403	0.15118
AGAP013398	605.374	-0.464204	0.209448	-2.21632	0.0266693	0.151628
AGAP005238	1606.01	0.374725	0.169472	2.21113	0.027027	0.153373
AGAP008016	222.983	0.612119	0.277318	2.20728	0.0272942	0.154599
AGAP012284	16641.4	-0.408883	0.186074	-2.19742	0.0279907	0.158247
AGAP003043	575.605	0.634978	0.28926	2.19518	0.0281505	0.158853
AGAP000008	535.297	0.402642	0.183881	2.18969	0.0285466	0.160787
AGAP003016	3519.38	-0.395464	0.180678	-2.18877	0.0286132	0.160863
AGAP012838	971.241	-0.50182	0.22936	-2.18792	0.0286756	0.160914
AGAP003517	1066.11	-0.414725	0.189669	-2.18657	0.0287738	0.161165
AGAP006099	2495.71	-0.417436	0.191048	-2.18497	0.0288907	0.161222
AGAP006226	231.643	-0.451037	0.206362	-2.18566	0.0288404	0.161222
AGAP009897	215.543	0.563972	0.258272	2.18364	0.0289891	0.161359
AGAP012402	194.046	0.466796	0.213814	2.18319	0.0290222	0.161359
AGAP002330	469.714	0.423838	0.194262	2.18179	0.0291252	0.161634
AGAP002346	5380.33	-0.394096	0.180692	-2.18104	0.0291802	0.161642
AGAP000832	1174.98	-0.418281	0.191922	-2.17943	0.0292998	0.162007
AGAP005881	220.972	0.468769	0.215208	2.17821	0.0293901	0.16221
AGAP007944	289.363	-0.513085	0.235765	-2.17626	0.029536	0.162718
AGAP005369	2162.43	0.43131	0.19839	2.17405	0.029701	0.163276
AGAP011972	509.56	-0.44453	0.204526	-2.17346	0.0297455	0.163276
AGAP011832	4194.45	-0.387803	0.178583	-2.17156	0.0298891	0.163766
AGAP002892	361.475	0.485471	0.223841	2.16882	0.0300963	0.164008
AGAP004090	308.846	0.436707	0.201321	2.16921	0.0300671	0.164008
AGAP028125	280.365	0.477723	0.220191	2.16958	0.0300388	0.164008
AGAP001928	986.741	0.454712	0.209828	2.16708	0.030229	0.164435
AGAP002357	704.695	-0.406311	0.187906	-2.16231	0.0305942	0.165527
AGAP003398	1257.16	-0.34851	0.161172	-2.16235	0.030591	0.165527
AGAP007966	6106.26	-0.395338	0.182747	-2.16331	0.0305176	0.165527
AGAP003551	819.886	-0.394187	0.18277	-2.15674	0.0310262	0.167265
AGAP011294	22309.8	-0.462518	0.214406	-2.15721	0.0309896	0.167265
AGAP010462	553.814	0.458513	0.212676	2.15593	0.0310894	0.167306
AGAP010064	453.539	0.422479	0.19618	2.15352	0.0312774	0.168019
AGAP001064	2106.29	-0.435355	0.202289	-2.15214	0.0313861	0.168303
AGAP001653	2068.51	-0.413932	0.192716	-2.14788	0.0317231	0.169808
AGAP004986	452.805	-0.448863	0.209068	-2.14697	0.0317957	0.169896
AGAP002603	321.606	0.453686	0.21158	2.14428	0.0320106	0.170742
AGAP002463	852.409	-0.341236	0.159254	-2.14271	0.0321367	0.170811
AGAP004631	1115.06	-0.361113	0.168507	-2.14301	0.032112	0.170811
AGAP002728	3460.67	-0.340882	0.159326	-2.13953	0.032393	0.171269
AGAP009949	359.561	0.557225	0.260433	2.13961	0.0323861	0.171269
AGAP010641	3593.63	0.36764	0.171761	2.14042	0.0323208	0.171269
AGAP005401	309.774	0.578034	0.270611	2.13604	0.0326766	0.17225
AGAP007919	1413.18	-0.331012	0.15498	-2.13584	0.0326927	0.17225
AGAP001223	215.054	0.454725	0.213309	2.13177	0.033026	0.173532
AGAP007847	297.906	0.556181	0.261109	2.13007	0.0331659	0.173532
AGAP011424	16193.2	-0.384944	0.180623	-2.1312	0.0330723	0.173532
AGAP011453	3049.28	-0.457429	0.214746	-2.13009	0.0331642	0.173532
AGAP007499	241.386	-0.424222	0.199457	-2.12688	0.0334297	0.173768
AGAP007644	1015.54	0.382701	0.179947	2.12675	0.0334412	0.173768
AGAP008963	962.934	-0.499555	0.234815	-2.12744	0.0333834	0.173768
AGAP011696	377.344	-0.425193	0.199811	-2.12797	0.0333394	0.173768
AGAP007541	541.377	0.436423	0.205736	2.12127	0.0338988	0.175843
AGAP004900	5596.97	-0.373236	0.176027	-2.12033	0.0339784	0.175953
AGAP005569	267.379	0.561981	0.265698	2.11512	0.0344201	0.177936
AGAP009447	233.898	0.605131	0.286412	2.1128	0.0346183	0.178349
AGAP010044	207.872	0.508425	0.24058	2.11333	0.0345729	0.178349
AGAP007244	469.001	0.358298	0.169707	2.11128	0.0347486	0.178715
AGAP006727	278.257	-0.423606	0.200947	-2.10805	0.035027	0.179231
AGAP011951	250.272	0.481519	0.228293	2.10921	0.0349261	0.179231
AGAP013296	241.574	0.436124	0.20687	2.1082	0.0350135	0.179231
AGAP008727	6135.43	-0.377719	0.179247	-2.10726	0.0350952	0.179277
AGAP003768	26756	-0.375025	0.17813	-2.10535	0.0352611	0.179703
AGAP008898	1215.1	-0.407848	0.193759	-2.10493	0.0352977	0.179703
AGAP028011	759.987	-0.424165	0.201652	-2.10345	0.0354261	0.180053
AGAP001408	14598.9	-0.383398	0.182422	-2.10171	0.0355787	0.180222
AGAP005293	1611.58	-0.398767	0.189676	-2.10236	0.0355218	0.180222
AGAP004358	466.394	0.404622	0.192617	2.10066	0.0356712	0.180236
AGAP004380	1001.49	-0.488526	0.232596	-2.10032	0.0357009	0.180236
AGAP000618	731.868	-0.419966	0.200095	-2.09883	0.0358321	0.180454
AGAP001956	364.966	-0.461507	0.219926	-2.09847	0.0358636	0.180454
AGAP008437	893.992	0.447109	0.213149	2.09764	0.0359372	0.180523
AGAP000577	1009.43	-0.361615	0.172529	-2.09596	0.0360859	0.180969
AGAP010592	16063.2	-0.376258	0.179793	-2.09274	0.0363728	0.182105
AGAP012955	271.002	-0.432027	0.206832	-2.08878	0.0367274	0.183576
AGAP000906	465.558	-0.352317	0.168812	-2.08704	0.0368845	0.184056
AGAP028064	205.766	-0.505556	0.242498	-2.08479	0.0370886	0.18477
AGAP010961	3261.28	-0.382618	0.183632	-2.08362	0.037195	0.184995
AGAP013218	1558.47	-0.396955	0.190581	-2.08287	0.0372632	0.185029
AGAP004396	1023.05	-0.355148	0.170718	-2.08032	0.0374962	0.18588
AGAP004451	372.196	-0.415895	0.200115	-2.07828	0.0376836	0.186503
AGAP005211	194.385	0.413603	0.199098	2.07739	0.0377656	0.186596
AGAP005558	1359.54	-0.53174	0.256046	-2.07674	0.037826	0.186596
AGAP001923	235.6	-0.41088	0.198356	-2.07143	0.0383186	0.187211
AGAP002521	1038.69	-0.431666	0.208153	-2.07379	0.0380989	0.187211
AGAP004860	19013.1	-0.436546	0.210526	-2.0736	0.0381164	0.187211
AGAP007519	362.752	0.378821	0.182877	2.07145	0.0383166	0.187211
AGAP008955	3570.94	-0.353045	0.170324	-2.07278	0.0381923	0.187211
AGAP009076	317.128	-0.417642	0.201624	-2.07139	0.0383228	0.187211
AGAP013490	11655	-0.357691	0.172827	-2.06964	0.0384856	0.187703
AGAP003695	2822.41	-0.35012	0.169395	-2.06688	0.0387451	0.188304
AGAP005325	339.03	0.387188	0.187498	2.06502	0.0389208	0.188304
AGAP006128	415.851	0.412565	0.199696	2.06596	0.0388323	0.188304
AGAP007612	16407.3	-0.406642	0.196861	-2.06563	0.0388639	0.188304
AGAP009907	9851.94	-0.3491	0.168982	-2.06591	0.0388371	0.188304
AGAP008265	1104.07	-0.351388	0.170344	-2.06281	0.0391303	0.189015
AGAP001460	277.397	0.527797	0.256035	2.06142	0.0392626	0.189351
AGAP002175	698.066	-0.372238	0.180685	-2.06015	0.0393846	0.189637
AGAP003277	2087.56	-0.391968	0.190671	-2.05573	0.0398086	0.191373
AGAP005991	18085.6	-0.37221	0.181191	-2.05424	0.0399525	0.19176
AGAP002647	935.389	-0.339286	0.165332	-2.05216	0.0401545	0.192423
AGAP008214	6207.73	-0.43366	0.211518	-2.05023	0.0403416	0.193013
AGAP003066	12636.1	-0.378906	0.184882	-2.04945	0.040418	0.193073
AGAP003165	422.323	-0.36719	0.179444	-2.04626	0.0407305	0.194258
AGAP013758	242.867	-0.428931	0.209799	-2.04448	0.0409058	0.194786
AGAP000165	1010.03	-0.376349	0.184294	-2.04212	0.0411398	0.19526
AGAP001622	2675.11	-0.36446	0.178491	-2.0419	0.0411617	0.19526
AGAP010035	249.369	0.471447	0.230929	2.04152	0.0411993	0.19526
AGAP003553	2050.37	-0.430381	0.210916	-2.04053	0.0412974	0.195288
AGAP009470	1081.31	-0.42314	0.207405	-2.04016	0.0413345	0.195288
AGAP001940	228.931	-0.481669	0.236431	-2.03725	0.0416253	0.19613
AGAP011806	14724.6	0.384503	0.188753	2.03707	0.0416428	0.19613
AGAP005871	377.666	0.365021	0.179486	2.0337	0.0419814	0.196559
AGAP009527	8171.89	-0.504877	0.248254	-2.03371	0.041981	0.196559
AGAP011244	759.445	0.436039	0.214325	2.03448	0.0419036	0.196559
AGAP012138	10897.3	-0.348363	0.171306	-2.03358	0.0419943	0.196559
AGAP009176	4225.34	-0.438714	0.215904	-2.03198	0.0421554	0.197008
AGAP003559	229.114	0.626297	0.308614	2.02938	0.0424193	0.197749
AGAP013742	18069.1	-0.366438	0.180588	-2.02913	0.0424449	0.197749
AGAP002651	374.674	0.570932	0.281552	2.0278	0.0425804	0.198074
AGAP012800	370.593	-0.440769	0.217743	-2.02426	0.0429433	0.199455
AGAP002982	316.814	0.509093	0.251594	2.02347	0.0430248	0.199527
AGAP004142	4638.55	-0.336982	0.166779	-2.02053	0.0433287	0.199709
AGAP006625	852.516	-0.371482	0.18381	-2.021	0.0432794	0.199709
AGAP008329	18422.8	-0.345131	0.17081	-2.02055	0.043326	0.199709
AGAP011173	16347.5	-0.374853	0.185522	-2.02053	0.0433283	0.199709
AGAP003238	3353.86	-0.356572	0.176572	-2.01942	0.043444	0.199768
AGAP009985	543.283	-0.366884	0.181704	-2.01913	0.0434738	0.199768
AGAP004422	20940.8	-0.389881	0.193293	-2.01705	0.0436901	0.200377
AGAP007106	270.363	0.432826	0.214633	2.01658	0.043739	0.200377
AGAP003556	17258.9	-0.31131	0.154546	-2.01435	0.0439731	0.201142
AGAP007206	503.012	0.367707	0.182601	2.01371	0.0440395	0.201142
AGAP001273	332.41	0.430643	0.213954	2.01278	0.0441377	0.201286
AGAP008475	317.18	-0.436243	0.216939	-2.0109	0.0443359	0.201886
AGAP003643	220.353	0.496329	0.247092	2.00868	0.0445706	0.202414
AGAP004774	293.513	0.51689	0.25736	2.00843	0.0445976	0.202414
AGAP004854	352.102	0.406996	0.202812	2.00676	0.044775	0.202414
AGAP010670	231.567	0.40485	0.201689	2.0073	0.0447181	0.202414
AGAP010792	2352.93	-0.38359	0.191159	-2.00665	0.0447871	0.202414
AGAP013188	2324.85	-0.47721	0.237996	-2.00512	0.0449502	0.202847
AGAP002300	201.652	0.470585	0.235355	1.99947	0.0455578	0.204367
AGAP003402	289.046	0.495854	0.247872	2.00044	0.0454525	0.204367
AGAP005894	752.198	-0.434392	0.217149	-2.00043	0.0454542	0.204367
AGAP011077	12938.4	-0.365878	0.182962	-1.99974	0.0455279	0.204367
AGAP001133	242.217	0.500986	0.250878	1.99693	0.045833	0.204387
AGAP001745	797.935	-0.366877	0.183696	-1.9972	0.0458035	0.204387
AGAP001804	586.355	0.340275	0.1703	1.99809	0.0457065	0.204387
AGAP005775	2654.31	-0.369216	0.184861	-1.99726	0.0457974	0.204387
AGAP000040	3403.77	-0.408136	0.204876	-1.99211	0.046359	0.205065
AGAP000615	300.713	-0.458659	0.230273	-1.9918	0.0463926	0.205065
AGAP000705	234.478	-0.39376	0.197393	-1.99481	0.046064	0.205065
AGAP001341	1461.61	-0.310669	0.155899	-1.99276	0.0462878	0.205065
AGAP002927	252.227	0.481486	0.241696	1.99211	0.0463587	0.205065
AGAP010257	20295.1	-0.357742	0.179386	-1.99426	0.0461236	0.205065
AGAP005249	219.883	0.401084	0.201432	1.99117	0.0464625	0.205074
AGAP001442	209.266	0.444556	0.223472	1.98932	0.0466662	0.205404
AGAP002166	928.429	0.390587	0.196349	1.98925	0.0466735	0.205404
AGAP004196	353.387	0.358323	0.180355	1.98676	0.0469488	0.206315
AGAP005033	207.778	0.493338	0.248438	1.98576	0.0470601	0.206504
AGAP004653	2707.37	-0.385168	0.194276	-1.98258	0.0474149	0.207457
AGAP010382	716.021	0.333106	0.167999	1.98279	0.0473912	0.207457
AGAP001069	2093.02	-0.367226	0.185302	-1.98178	0.0475043	0.207548
AGAP004703	289.374	0.394963	0.199445	1.98031	0.0476687	0.207807
AGAP010133	1055.7	-0.358674	0.181147	-1.98002	0.0477013	0.207807
AGAP009973	368.84	0.39028	0.19728	1.97831	0.0478941	0.208346
AGAP003077	16484.9	-0.387654	0.196178	-1.97603	0.048151	0.208562
AGAP004528	958.527	-0.401677	0.203155	-1.9772	0.0480196	0.208562
AGAP008596	265.4	-0.418852	0.21192	-1.97646	0.0481025	0.208562
AGAP007511	499.794	0.379304	0.192102	1.97449	0.0483266	0.208724
AGAP008737	228.757	0.573353	0.290313	1.97495	0.0482739	0.208724
AGAP001325	1803.49	-0.343992	0.174485	-1.97147	0.0486701	0.209608
AGAP003263	245.44	-0.406359	0.206103	-1.97163	0.0486518	0.209608
AGAP012392	758.714	0.422891	0.214692	1.96976	0.0488663	0.210153
AGAP011131	7838.05	-0.388404	0.197297	-1.96863	0.0489954	0.210408
AGAP009839	291.37	0.428566	0.217829	1.96744	0.0491326	0.210698
AGAP008802	1113.66	-0.36886	0.18788	-1.96327	0.0496149	0.212163
AGAP009072	727.001	-0.36423	0.18552	-1.96329	0.0496125	0.212163
AGAP001381	316.66	-0.361701	0.18445	-1.96097	0.0498826	0.212706
AGAP010612	2832.44	-0.326628	0.166548	-1.96116	0.0498599	0.212706
AGAP011833	1246.77	-0.412137	0.210444	-1.95842	0.0501807	0.213675
AGAP006209	4348.75	-0.470358	0.240889	-1.95259	0.0508678	0.216295
AGAP010877	3087.28	-0.343412	0.175966	-1.95158	0.0509881	0.216502
AGAP002284	644.833	0.348945	0.178987	1.94956	0.051229	0.216611
AGAP003576	363.45	0.415898	0.213243	1.95035	0.0511345	0.216611
AGAP010065	15343.5	-0.367669	0.18858	-1.94967	0.051215	0.216611
AGAP000851	4524.76	-0.375191	0.193099	-1.943	0.0520166	0.218412
AGAP004732	206.525	0.579886	0.298263	1.94421	0.0518699	0.218412
AGAP005061	13939.3	-0.390144	0.200764	-1.9433	0.0519803	0.218412
AGAP009004	266.878	0.476578	0.245192	1.9437	0.0519322	0.218412
AGAP010843	200.973	0.477837	0.245864	1.9435	0.0519558	0.218412
AGAP010805	958.158	0.424417	0.218572	1.94177	0.0521652	0.218732
AGAP007380	1636.61	-0.358237	0.184807	-1.93844	0.0525696	0.220122
AGAP000570	13717.4	-0.369986	0.191013	-1.93697	0.0527486	0.220393
AGAP008853	218.458	0.472702	0.244074	1.93671	0.0527804	0.220393
AGAP002661	529.301	-0.400753	0.20727	-1.93349	0.0531762	0.220878
AGAP004607	620.493	-0.368329	0.190441	-1.93409	0.0531023	0.220878
AGAP007947	446.125	-0.42473	0.219682	-1.93338	0.0531891	0.220878
AGAP011444	574.374	-0.33815	0.17489	-1.93351	0.0531737	0.220878
AGAP006878	771.911	-0.385574	0.199533	-1.93238	0.0533126	0.221086
AGAP005840	1122.59	0.454313	0.235613	1.92822	0.0538277	0.222916
AGAP010686	245.573	0.424485	0.22055	1.92467	0.0542711	0.224444
AGAP004490	280.354	0.372345	0.193741	1.92187	0.0546222	0.225279
AGAP009833	9776.26	-0.347748	0.180887	-1.92246	0.0545479	0.225279
AGAP003459	222.297	0.44786	0.23331	1.91959	0.0549097	0.226156
AGAP000022	2077.02	-0.365031	0.19027	-1.91849	0.0550488	0.22642
AGAP002192	1560.04	-0.322239	0.168183	-1.91601	0.0553643	0.226791
AGAP013478	630.563	-0.397556	0.207393	-1.91692	0.0552481	0.226791
AGAP028186	4157.65	0.366415	0.191187	1.91652	0.0552987	0.226791
AGAP004677	758.735	-0.363222	0.189795	-1.91376	0.0556511	0.227657
AGAP000285	546.713	-0.33248	0.174195	-1.90866	0.0563059	0.22891
AGAP002948	253.518	0.365551	0.191381	1.91007	0.0561237	0.22891
AGAP003979	201.209	0.380099	0.198965	1.91038	0.056084	0.22891
AGAP008267	234.378	0.422721	0.221503	1.90842	0.0563366	0.22891
AGAP013214	203.533	-0.463705	0.242852	-1.90941	0.0562092	0.22891
AGAP005405	259.671	0.384258	0.201487	1.90711	0.0565061	0.22929
AGAP009865	1646.15	-0.38475	0.202011	-1.9046	0.0568323	0.230062
AGAP011471	324.792	0.372536	0.195611	1.90447	0.0568488	0.230062
AGAP001884	867.169	-0.397157	0.208977	-1.90048	0.0573702	0.231861
AGAP012711	728.589	0.387204	0.204102	1.89711	0.0578131	0.233339
AGAP000264	716.795	-0.4193	0.221338	-1.89439	0.0581737	0.234481
AGAP003126	267.31	-0.414161	0.218863	-1.89233	0.0584475	0.235143
AGAP007793	4719.22	0.369185	0.195192	1.89139	0.0585717	0.235143
AGAP008090	234.79	0.455085	0.240593	1.89151	0.0585558	0.235143
AGAP002122	16122.4	-0.343975	0.182149	-1.88843	0.058968	0.236368
AGAP002183	691.627	-0.381513	0.202078	-1.88795	0.0590333	0.236368
AGAP009310	281.92	0.56182	0.297932	1.88573	0.0593309	0.237093
AGAP028012	237.642	0.507858	0.269359	1.88543	0.0593713	0.237093
AGAP007633	22364.6	-0.327153	0.173595	-1.88458	0.0594865	0.237239
AGAP004633	596.083	-0.40836	0.216783	-1.88372	0.0596022	0.237387
AGAP009463	3917.07	-0.409069	0.217753	-1.87859	0.0603002	0.23985
AGAP010933	12187.3	-0.338677	0.181116	-1.86995	0.0614913	0.244266
AGAP011851	262.517	0.413074	0.221269	1.86684	0.0619234	0.245485
AGAP012990	25764.4	-0.360887	0.193341	-1.86658	0.0619608	0.245485
AGAP000306	310.106	0.47214	0.253443	1.8629	0.0624757	0.246549
AGAP005169	465.185	-0.396116	0.212636	-1.86288	0.0624792	0.246549
AGAP005520	523.596	-0.383794	0.206	-1.86308	0.0624508	0.246549
AGAP009961	453.917	0.438189	0.23529	1.86233	0.0625559	0.246549
AGAP010624	739.313	0.321425	0.172813	1.85996	0.0628908	0.247546
AGAP011329	621.704	-0.460102	0.247585	-1.85836	0.0631181	0.248117
AGAP004464	545.964	-0.317253	0.170884	-1.85653	0.0633775	0.248441
AGAP008290	4863.53	0.343948	0.185273	1.85644	0.0633906	0.248441
AGAP008932	257.056	-0.405784	0.218628	-1.85604	0.0634475	0.248441
AGAP000432	755.126	-0.384352	0.207178	-1.85518	0.0635712	0.248603
AGAP000604	643.935	-0.467769	0.252729	-1.85087	0.064188	0.25069
AGAP005279	283.884	0.453002	0.244918	1.84961	0.0643699	0.251076
AGAP002182	3398.35	-0.270351	0.146213	-1.84903	0.0644536	0.251078
AGAP004750	1374.81	0.37221	0.201599	1.84629	0.0648498	0.252008
AGAP008988	8499.43	-0.374512	0.202853	-1.84623	0.0648594	0.252008
AGAP002865	259.605	0.462497	0.250707	1.84477	0.0650711	0.252182
AGAP011884	242.056	0.418969	0.227107	1.84481	0.0650653	0.252182
AGAP001526	449.59	0.315064	0.171343	1.83879	0.0659466	0.255247
AGAP010188	579.692	0.322639	0.175707	1.83624	0.0663223	0.256373
AGAP002782	289.836	0.38597	0.210619	1.83255	0.0668688	0.257539
AGAP006097	633.904	-0.326072	0.177866	-1.83324	0.0667666	0.257539
AGAP011387	503.621	0.371699	0.202839	1.83248	0.0668799	0.257539
AGAP000769	335.642	-0.350126	0.191143	-1.83175	0.0669889	0.25763
AGAP003599	5288.11	-0.32143	0.175644	-1.83	0.0672492	0.258302
AGAP003143	317.47	-0.363898	0.19894	-1.82918	0.0673726	0.258447
AGAP000953	9687.06	-0.319144	0.174671	-1.82712	0.0676815	0.259303
AGAP010043	210.161	0.352389	0.193085	1.82504	0.0679948	0.259843
AGAP011895	671.231	-0.332801	0.182348	-1.82508	0.0679887	0.259843
AGAP007309	2043.99	0.274594	0.15084	1.82043	0.0686942	0.262184
AGAP001141	442.403	0.328609	0.180641	1.81913	0.0688917	0.262487
AGAP007482	221.855	-0.368596	0.202726	-1.8182	0.0690343	0.262487
AGAP008375	527.972	-0.357599	0.19667	-1.81827	0.0690227	0.262487
AGAP001139	485.314	0.332431	0.18303	1.81627	0.0693294	0.262743
AGAP004151	659.8	0.306381	0.168707	1.81605	0.0693626	0.262743
AGAP007198	266.142	-0.408356	0.224792	-1.8166	0.069279	0.262743
AGAP001699	1558.93	0.411104	0.226573	1.81445	0.0696087	0.263344
AGAP010243	4652.64	-0.41533	0.229062	-1.81318	0.069804	0.263753
AGAP011896	16540.7	-0.340178	0.187719	-1.81217	0.06996	0.264012
AGAP006885	975.826	0.333708	0.184271	1.81096	0.0701467	0.264056
AGAP011442	29362.5	-0.313734	0.173207	-1.81132	0.0700906	0.264056
AGAP000541	12923.3	-0.314712	0.173855	-1.81019	0.0702657	0.264174
AGAP005929	2970.7	-0.351654	0.194377	-1.80914	0.0704295	0.264461
AGAP010389	425.927	-0.320772	0.177364	-1.80855	0.0705203	0.264473
AGAP009075	2312.25	0.309114	0.171267	1.80486	0.071096	0.266301
AGAP000082	313.496	-0.417047	0.231306	-1.80301	0.0713871	0.2664
AGAP011149	464.838	0.33881	0.187865	1.80347	0.0713138	0.2664
AGAP011477	374.002	0.358659	0.198867	1.80352	0.071307	0.2664
AGAP008707	310.564	0.380038	0.210878	1.80217	0.0715186	0.266403
AGAP027995	265.013	0.373335	0.207192	1.80188	0.0715643	0.266403
AGAP000200	208.115	-0.474117	0.263414	-1.79989	0.071878	0.267194
AGAP001138	7027.34	-0.30866	0.171534	-1.79941	0.0719539	0.267194
AGAP007285	4598.17	-0.355306	0.19759	-1.7982	0.0721457	0.267249
AGAP009554	1323.9	0.496291	0.275966	1.79838	0.0721168	0.267249
AGAP011852	1326.74	-0.340836	0.18971	-1.79661	0.0723974	0.267853
AGAP000616	753.656	-0.295557	0.164971	-1.79157	0.073202	0.268014
AGAP002437	30309.3	-0.323732	0.180426	-1.79426	0.0727714	0.268014
AGAP004363	446.085	0.322935	0.180027	1.79382	0.0728419	0.268014
AGAP006202	14178.1	-0.331071	0.184894	-1.7906	0.0733581	0.268014
AGAP007168	230.651	-0.363992	0.203149	-1.79175	0.073173	0.268014
AGAP007284	3482.51	0.29759	0.166282	1.78967	0.0735065	0.268014
AGAP007852	3315.25	-0.284808	0.158905	-1.79231	0.073083	0.268014
AGAP009896	1530.71	-0.301004	0.168149	-1.7901	0.0734377	0.268014
AGAP009968	325.808	0.336061	0.187753	1.78991	0.0734682	0.268014
AGAP010214	4255.93	-0.27391	0.153039	-1.78981	0.0734852	0.268014
AGAP010714	1156.57	-0.309254	0.172448	-1.79331	0.0729226	0.268014
AGAP028370	17375.2	-0.405605	0.226076	-1.7941	0.0727966	0.268014
AGAP002499	1311.89	-0.385627	0.216357	-1.78236	0.0746899	0.272001
AGAP005535	1012.76	-0.297975	0.167279	-1.78131	0.0748625	0.272301
AGAP006227	512.322	-0.316819	0.178117	-1.77872	0.0752863	0.273513
AGAP004097	212.686	-0.422794	0.237816	-1.77782	0.075433	0.273717
AGAP001234	531.5	0.314222	0.17686	1.77667	0.0756222	0.274074
AGAP004932	454.074	0.376024	0.21173	1.77596	0.0757393	0.274169
AGAP002940	446.811	0.37306	0.210387	1.77321	0.0761938	0.275484
AGAP004379	608.665	-0.39484	0.22338	-1.76757	0.0771326	0.278545
AGAP005380	482.917	-0.308763	0.174757	-1.76682	0.0772592	0.278547
AGAP008615	1096.77	-0.365208	0.206745	-1.76647	0.0773177	0.278547
AGAP003779	392.863	0.313021	0.177507	1.76344	0.0778271	0.279083
AGAP007333	362.193	0.5299	0.300502	1.76338	0.0778362	0.279083
AGAP008667	4283.01	-0.297838	0.168873	-1.76368	0.077786	0.279083
AGAP012009	196.053	0.392018	0.222253	1.76384	0.0777592	0.279083
AGAP007813	322.097	-0.352357	0.200348	-1.75873	0.0786242	0.281574
AGAP009673	414.945	-0.315369	0.179389	-1.75801	0.0787452	0.281673
AGAP004026	816.939	-0.375607	0.213809	-1.75674	0.0789621	0.282114
AGAP001569	1612.63	-0.287326	0.163874	-1.75333	0.0795451	0.283192
AGAP009381	585.702	-0.357488	0.203798	-1.75413	0.0794082	0.283192
AGAP010229	296.103	-0.358295	0.204345	-1.75338	0.0795364	0.283192
AGAP001610	434.584	-0.535407	0.306052	-1.7494	0.0802216	0.285073
AGAP003498	291.081	0.349419	0.199763	1.74917	0.0802623	0.285073
AGAP002549	1607.39	-0.288059	0.164844	-1.74747	0.0805566	0.285782
AGAP002113	2870.23	-0.33546	0.192052	-1.74671	0.0806878	0.285911
AGAP001364	694.716	-0.382578	0.219202	-1.74532	0.0809298	0.286433
AGAP003387	298.337	0.355699	0.203964	1.74393	0.0811721	0.286695
AGAP010711	327.641	0.338862	0.194324	1.7438	0.0811938	0.286695
AGAP002680	415.061	0.331492	0.190255	1.74236	0.0814463	0.28725
AGAP000818	698.579	0.390851	0.224753	1.73902	0.0820309	0.288975
AGAP000669	2807.6	-0.280784	0.161702	-1.73643	0.0824883	0.289236
AGAP001140	305.922	0.445002	0.256241	1.73666	0.0824478	0.289236
AGAP003413	215.206	0.34911	0.200936	1.73742	0.0823127	0.289236
AGAP012443	2343.87	0.329512	0.189715	1.73688	0.0824091	0.289236
AGAP009082	817.605	-0.289213	0.16678	-1.7341	0.0829004	0.290344
AGAP001403	248.53	-0.411732	0.237664	-1.73241	0.0832003	0.291057
AGAP006821	2410.94	-0.285559	0.165273	-1.7278	0.0840236	0.293596
AGAP011140	270.294	-0.373422	0.216335	-1.72613	0.0843238	0.294305
AGAP004521	255.017	0.321652	0.186911	1.72089	0.0852714	0.297268
AGAP002087	259.384	-0.406445	0.236404	-1.71928	0.0855627	0.29794
AGAP005131	12366.1	-0.31038	0.180891	-1.71584	0.0861912	0.299783
AGAP000005	269.07	0.498559	0.290684	1.71512	0.0863225	0.299894
AGAP004672	1429	0.328119	0.191577	1.71273	0.0867631	0.300732
AGAP007868	2172.31	-0.289052	0.168718	-1.71323	0.0866706	0.300732
AGAP011464	723.876	-0.305797	0.178723	-1.71101	0.0870792	0.301482
AGAP005203	1888.75	-0.284893	0.16657	-1.71035	0.0872004	0.301556
AGAP009592	2113.96	0.298394	0.174604	1.70898	0.0874554	0.302092
AGAP002468	20222.2	-0.323203	0.189319	-1.70719	0.0877866	0.302889
AGAP004483	370.509	0.422287	0.247716	1.70472	0.0882462	0.30394
AGAP010321	800.321	0.300556	0.176334	1.70447	0.0882925	0.30394
AGAP001711	1062.02	-0.316908	0.186076	-1.70311	0.0885474	0.30439
AGAP009602	1619.13	-0.311693	0.183059	-1.7027	0.0886249	0.30439
AGAP001296	392.755	0.385538	0.227179	1.69707	0.0896833	0.307408
AGAP012379	203.573	-0.359691	0.211964	-1.69694	0.0897075	0.307408
AGAP006445	200.773	0.346211	0.204106	1.69623	0.0898417	0.307519
AGAP013092	5353.32	-0.304269	0.179456	-1.69551	0.0899792	0.307641
AGAP010216	12281.6	-0.304534	0.18004	-1.69148	0.0907448	0.309908
AGAP003790	773.149	-0.287196	0.169845	-1.69093	0.0908508	0.309919
AGAP002067	494.762	0.2972	0.175899	1.68961	0.091103	0.310429
AGAP000784	250.732	0.36575	0.21661	1.68851	0.0913124	0.310442
AGAP009642	1483.13	0.270519	0.160203	1.6886	0.0912953	0.310442
AGAP007907	4487.42	-0.332316	0.197007	-1.68682	0.091638	0.311198
AGAP002945	579.401	-0.362314	0.215014	-1.68507	0.0919749	0.31161
AGAP003136	309.275	-0.343707	0.203909	-1.68559	0.0918751	0.31161
AGAP010672	1809.74	-0.294734	0.17496	-1.68458	0.0920689	0.31161
AGAP000739	16664	-0.292159	0.173586	-1.68308	0.0923606	0.31191
AGAP012710	694.792	0.369769	0.219769	1.68253	0.0924655	0.31191
AGAP028093	462.735	0.455372	0.270649	1.68252	0.0924676	0.31191
AGAP000654	20535.4	-0.317464	0.189085	-1.67894	0.093163	0.313555
AGAP005246	1449.34	-0.366299	0.218152	-1.6791	0.0931316	0.313555
AGAP004378	5513.91	-0.350283	0.209191	-1.67446	0.0940401	0.315452
AGAP006456	1571.63	-0.33159	0.198012	-1.6746	0.0940136	0.315452
AGAP012186	284.235	-0.381537	0.227852	-1.6745	0.0940333	0.315452
AGAP003794	1125.3	0.2814	0.168228	1.67274	0.0943794	0.316239
AGAP001730	373.362	0.409518	0.245206	1.6701	0.0948996	0.317377
AGAP005933	561.756	-0.353199	0.211503	-1.66995	0.0949292	0.317377
AGAP005630	1822.22	-0.27099	0.162366	-1.66901	0.0951162	0.31765
AGAP005947	15850	-0.324377	0.194436	-1.6683	0.0952566	0.317768
AGAP011559	397.001	-0.316166	0.189673	-1.6669	0.0955339	0.318341
AGAP000586	536.333	-0.393953	0.236752	-1.66399	0.0961141	0.319036
AGAP003099	517.024	-0.302408	0.181729	-1.66406	0.0961	0.319036
AGAP004627	196.339	-0.388929	0.233656	-1.66454	0.0960049	0.319036
AGAP007492	850.576	-0.365721	0.219819	-1.66374	0.0961652	0.319036
AGAP003439	1158.81	0.272474	0.163871	1.66273	0.0963663	0.319352
AGAP003025	16456.2	-0.329724	0.198369	-1.66217	0.0964777	0.319371
AGAP000815	786.151	-0.281858	0.169689	-1.66103	0.0967081	0.319783
AGAP010267	794.053	0.278025	0.167661	1.65826	0.0972647	0.321271
AGAP002413	4908.18	0.248228	0.149858	1.65642	0.0976371	0.321797
AGAP005365	622.681	0.298568	0.180243	1.65648	0.0976254	0.321797
AGAP008874	232.769	0.314702	0.190085	1.65559	0.0978052	0.322
AGAP009012	687.209	-0.346982	0.209765	-1.65415	0.0980966	0.322607
AGAP006343	705.885	-0.492655	0.297993	-1.65324	0.0982817	0.322864
AGAP003755	306.989	0.360551	0.218191	1.65245	0.0984424	0.323041
AGAP007754	809.784	-0.279134	0.169472	-1.64708	0.0995423	0.325942
AGAP009264	193.833	-0.362616	0.220123	-1.64734	0.0994892	0.325942
AGAP010198	593.161	0.28713	0.174437	1.64604	0.099756	0.326288
AGAP004546	338.764	0.360013	0.21885	1.64502	0.0999647	0.326616
AGAP004462	19376.8	-0.318317	0.193832	-1.64223	0.100541	0.328145
AGAP000545	227.314	-0.465703	0.284049	-1.63951	0.101106	0.328568
AGAP002608	375.232	-0.32546	0.198382	-1.64057	0.100887	0.328568
AGAP007113	1822.42	-0.368794	0.224822	-1.64039	0.100925	0.328568
AGAP007990	1588.64	0.470904	0.287166	1.63983	0.10104	0.328568
AGAP005577	333.607	-0.39886	0.243429	-1.63851	0.101316	0.328896
AGAP002455	686.611	0.318886	0.194727	1.63761	0.101504	0.329141
AGAP002921	18150.8	-0.300456	0.183529	-1.6371	0.10161	0.329141
AGAP002378	282.869	-0.366348	0.224007	-1.63543	0.101959	0.329511
AGAP004686	495.385	0.332563	0.203322	1.63565	0.101913	0.329511
AGAP012364	233.622	-0.347753	0.212694	-1.63499	0.102051	0.329511
AGAP001874	819.146	0.332907	0.203815	1.63337	0.10239	0.32969
AGAP007119	452.265	-0.292242	0.178955	-1.63304	0.10246	0.32969
AGAP008861	73584	-0.298866	0.182978	-1.63335	0.102396	0.32969
AGAP011846	3702.54	-0.26728	0.16371	-1.63265	0.102544	0.32969
AGAP001037	2241.93	-0.267361	0.164044	-1.62981	0.103141	0.330557
AGAP001321	12156.6	-0.30915	0.189602	-1.63053	0.102991	0.330557
AGAP007297	1549.81	-0.298985	0.183448	-1.62981	0.103142	0.330557
AGAP000444	234.218	-0.371164	0.228121	-1.62705	0.103727	0.330577
AGAP000889	4967.05	0.306971	0.188449	1.62893	0.103327	0.330577
AGAP000967	378.118	-0.3006	0.184673	-1.62774	0.103579	0.330577
AGAP005018	234.259	-0.330781	0.203273	-1.62727	0.103679	0.330577
AGAP006773	958.157	-0.286436	0.175966	-1.62779	0.10357	0.330577
AGAP007998	314.694	0.314291	0.19321	1.62668	0.103805	0.330577
AGAP013277	259.415	-0.327648	0.201595	-1.62528	0.104103	0.331178
AGAP003821	194.902	0.456149	0.281036	1.6231	0.104568	0.332307
AGAP003051	1914.64	0.359294	0.221506	1.62205	0.104792	0.332669
AGAP001108	454.268	0.2994	0.185039	1.61804	0.105654	0.335053
AGAP000170	1054.06	-0.300961	0.186119	-1.61704	0.10587	0.335386
AGAP003369	303.054	0.397339	0.245968	1.61541	0.106222	0.336148
AGAP002958	365.584	0.353019	0.218754	1.61377	0.106576	0.336916
AGAP001146	239.892	0.348115	0.215787	1.61324	0.106693	0.33693
AGAP003230	201.34	0.340797	0.211357	1.61243	0.106869	0.337135
AGAP011590	5694.08	-0.313385	0.194443	-1.61171	0.107026	0.337276
AGAP000794	1020.1	-0.321422	0.199511	-1.61104	0.10717	0.337379
AGAP000439	1295.17	-0.29626	0.184068	-1.60952	0.107503	0.337723
AGAP012111	470.81	0.352844	0.219197	1.60971	0.107461	0.337723
AGAP005076	678.485	0.275212	0.171298	1.60663	0.108136	0.338692
AGAP006526	314.987	0.420695	0.26183	1.60675	0.10811	0.338692
AGAP007679	3340.83	-0.311199	0.193704	-1.60657	0.108148	0.338692
AGAP004919	13280.7	-0.277488	0.172839	-1.60547	0.108389	0.338868
AGAP011818	292.139	-0.335265	0.20885	-1.6053	0.108429	0.338868
AGAP005124	2394.8	-0.272392	0.169825	-1.60396	0.108723	0.339436
AGAP003534	985.477	-0.35513	0.221541	-1.603	0.108935	0.339453
AGAP005127	225.49	0.456475	0.284778	1.60292	0.108953	0.339453
AGAP011650	1014.5	-0.248719	0.1553	-1.60154	0.109257	0.339515
AGAP011907	283.61	-0.331694	0.207141	-1.6013	0.10931	0.339515
AGAP013053	937.673	-0.296238	0.184926	-1.60193	0.109171	0.339515
AGAP013336	750.322	-0.324587	0.20289	-1.59982	0.109639	0.340184
AGAP000096	500.447	0.315232	0.19742	1.59676	0.110319	0.341084
AGAP000526	1487.81	-0.318612	0.199571	-1.59649	0.110381	0.341084
AGAP001315	357.713	0.393506	0.246454	1.59667	0.110339	0.341084
AGAP013228	644.784	-0.314503	0.19684	-1.59776	0.110097	0.341084
AGAP003462	1025.71	0.276283	0.173421	1.59313	0.111131	0.342003
AGAP003476	591.169	0.269221	0.168972	1.59328	0.111096	0.342003
AGAP009046	269.864	0.366386	0.229885	1.59378	0.110986	0.342003
AGAP013359	4816.28	-0.324289	0.203454	-1.59392	0.110954	0.342003
AGAP001240	33565.4	-0.351967	0.221231	-1.59095	0.111622	0.343163
AGAP001032	1276.87	0.252331	0.159146	1.58553	0.112846	0.346574
AGAP006707	72686.3	-0.317919	0.200587	-1.58495	0.112979	0.346629
AGAP002136	233.542	0.321909	0.203676	1.58049	0.113994	0.348891
AGAP005990	450.38	-0.302601	0.191458	-1.58051	0.113991	0.348891
AGAP010276	675.949	-0.25957	0.164265	-1.58019	0.114063	0.348891
AGAP010490	680.524	0.466104	0.295188	1.579	0.114335	0.349371
AGAP002962	226.551	-0.336074	0.213101	-1.57706	0.114781	0.350314
AGAP004088	559.465	0.301424	0.19118	1.57665	0.114876	0.350314
AGAP003494	347.634	0.28571	0.18135	1.57547	0.115149	0.350438
AGAP012705	212.02	-0.37275	0.236555	-1.57574	0.115086	0.350438
AGAP003816	8350.99	-0.304447	0.193346	-1.57462	0.115344	0.350677
AGAP005237	802.588	-0.264926	0.168353	-1.57363	0.115572	0.351018
AGAP001209	1181.74	0.409987	0.260687	1.57272	0.115785	0.35131
AGAP009939	251.438	-0.329892	0.209888	-1.57175	0.116007	0.351633
AGAP010700	241.041	0.343128	0.21869	1.56902	0.116644	0.353208
AGAP000655	8307.13	-0.28481	0.181758	-1.56697	0.117122	0.353591
AGAP001502	2389.23	0.311934	0.198991	1.56758	0.11698	0.353591
AGAP002408	269.417	0.296453	0.189146	1.56732	0.117039	0.353591
AGAP002058	433.117	-0.40124	0.256335	-1.56529	0.117514	0.354144
AGAP011726	1228.11	0.396028	0.253023	1.56518	0.11754	0.354144
AGAP005410	1156.88	-0.276405	0.176785	-1.56351	0.117933	0.354976
AGAP005498	200.529	-0.451566	0.289163	-1.56163	0.118374	0.355949
AGAP004830	365.263	0.311575	0.199584	1.56112	0.118494	0.355955
AGAP000491	415.64	0.312174	0.200038	1.56057	0.118625	0.355992
AGAP003424	313.592	0.372159	0.238728	1.55893	0.119013	0.356804
AGAP002440	504.002	0.433681	0.27833	1.55816	0.119196	0.356997
AGAP009047	207.564	0.31211	0.200393	1.55749	0.119355	0.35712
AGAP000834	899.394	-0.266221	0.171399	-1.55322	0.12037	0.357536
AGAP001548	3480.1	-0.284326	0.182848	-1.55498	0.11995	0.357536
AGAP003134	258.361	-0.335017	0.215706	-1.55312	0.120395	0.357536
AGAP005026	204.614	0.431148	0.277554	1.55338	0.120331	0.357536
AGAP007000	1017.5	-0.322001	0.206939	-1.55602	0.119703	0.357536
AGAP007996	610.831	0.309192	0.199104	1.55292	0.120442	0.357536
AGAP010767	210.731	0.374897	0.241321	1.55352	0.1203	0.357536
AGAP010895	524.911	0.372816	0.240073	1.55293	0.12044	0.357536
AGAP008376	708.791	-0.30898	0.199171	-1.55133	0.120823	0.358315
AGAP001320	668.746	-0.266971	0.172262	-1.54979	0.121191	0.358351
AGAP004725	2002.35	0.263891	0.170247	1.55004	0.121131	0.358351
AGAP013181	266.591	-0.298808	0.192711	-1.55055	0.121009	0.358351
AGAP002219	200.739	0.416818	0.269322	1.54766	0.121705	0.35889
AGAP003615	526.822	-0.279396	0.18054	-1.54755	0.12173	0.35889
AGAP006942	781.008	0.267758	0.17295	1.54818	0.121579	0.35889
AGAP004435	202.264	0.323539	0.209254	1.54615	0.122068	0.359345
AGAP009305	455.728	-0.361658	0.234017	-1.54543	0.122242	0.359345
AGAP013510	944.404	-0.277213	0.179338	-1.54575	0.122165	0.359345
AGAP005236	450.439	-0.303237	0.19662	-1.54225	0.123013	0.359513
AGAP005672	979.676	-0.319621	0.207135	-1.54305	0.122818	0.359513
AGAP005988	2506.61	-0.251168	0.162739	-1.54338	0.12274	0.359513
AGAP010557	1092.22	-0.278987	0.180632	-1.54451	0.122466	0.359513
AGAP011099	195.501	0.382345	0.247828	1.54279	0.122883	0.359513
AGAP012717	759.174	-0.285567	0.185118	-1.54262	0.122923	0.359513
AGAP004327	212.568	0.325718	0.211368	1.541	0.123318	0.359706
AGAP010608	1341.27	-0.251796	0.163382	-1.54115	0.123281	0.359706
AGAP002323	202.338	-0.349606	0.227413	-1.53732	0.124215	0.360331
AGAP004392	343.602	0.284879	0.185291	1.53747	0.124179	0.360331
AGAP004671	909.118	0.275418	0.179113	1.53768	0.124127	0.360331
AGAP005155	223.587	0.451352	0.293809	1.53621	0.124487	0.360331
AGAP006462	1163.19	-0.234342	0.152525	-1.53642	0.124436	0.360331
AGAP006548	504.41	-0.313051	0.203403	-1.53907	0.123787	0.360331
AGAP010553	487.325	0.340949	0.22188	1.53664	0.124382	0.360331
AGAP012010	522.731	-0.281069	0.182563	-1.53957	0.123664	0.360331
AGAP005656	227.982	0.32756	0.213586	1.53362	0.125122	0.361133
AGAP010315	575.933	0.29545	0.192607	1.53395	0.125042	0.361133
AGAP011664	217.443	0.393696	0.256585	1.53437	0.124938	0.361133
AGAP012798	1863.32	-0.356225	0.232353	-1.53312	0.125246	0.361144
AGAP001200	198.45	-0.343203	0.22396	-1.53243	0.125417	0.361291
AGAP010173	15198.6	-0.290431	0.189793	-1.53025	0.125954	0.362494
AGAP008163	1355.39	0.266962	0.174727	1.52788	0.126543	0.36384
AGAP013106	2650.27	-0.307076	0.201169	-1.52646	0.126896	0.364509
AGAP004055	7483.11	-0.228376	0.149673	-1.52583	0.127051	0.364608
AGAP006729	1868.83	0.263329	0.172658	1.52515	0.127221	0.364748
AGAP008044	365.625	0.306933	0.201353	1.52435	0.127421	0.364974
AGAP008762	332.221	-0.295694	0.194112	-1.52332	0.127679	0.365368
AGAP003089	449.094	0.272635	0.179035	1.52281	0.127807	0.365388
AGAP005621	981.354	-0.275479	0.181098	-1.52116	0.12822	0.365629
AGAP007390	472.074	-0.301586	0.198214	-1.52152	0.128129	0.365629
AGAP012165	2586.24	-0.280968	0.184723	-1.52102	0.128255	0.365629
AGAP012177	259.574	-0.337081	0.221803	-1.51973	0.128578	0.366204
AGAP006373	548.969	0.33969	0.223994	1.51652	0.129388	0.367574
AGAP008288	1736.36	0.368833	0.243082	1.51732	0.129185	0.367574
AGAP008473	204.537	0.406173	0.267942	1.5159	0.129546	0.367574
AGAP009539	213.342	0.369375	0.243621	1.51619	0.129471	0.367574
AGAP010897	1227.11	-0.255573	0.169458	-1.50817	0.13151	0.372448
AGAP011859	795.129	-0.252112	0.167151	-1.50829	0.13148	0.372448
AGAP000656	200.405	-0.348267	0.231193	-1.50639	0.131967	0.37285
AGAP001082	3907.89	-0.256468	0.170385	-1.50522	0.132267	0.37285
AGAP005015	233.252	0.314092	0.20867	1.50521	0.13227	0.37285
AGAP006895	370.759	-0.348779	0.231709	-1.50525	0.13226	0.37285
AGAP009920	17653.4	-0.302751	0.201033	-1.50598	0.132073	0.37285
AGAP002265	523.376	0.313419	0.208291	1.50472	0.132397	0.372861
AGAP006123	250.34	-0.361078	0.24013	-1.50368	0.132665	0.373266
AGAP002348	246.754	0.333972	0.222417	1.50155	0.133212	0.373761
AGAP011824	5080.72	0.256744	0.170947	1.50189	0.133125	0.373761
AGAP011845	318.813	0.282384	0.188025	1.50185	0.133137	0.373761
AGAP002278	10095.4	-0.235204	0.156747	-1.50053	0.133478	0.37416
AGAP003300	782.173	-0.271758	0.181479	-1.49746	0.134274	0.37516
AGAP003742	1714.28	0.288994	0.192949	1.49778	0.134192	0.37516
AGAP008099	507.118	-0.312106	0.208455	-1.49724	0.134332	0.37516
AGAP010282	239.481	0.322647	0.215312	1.49851	0.134	0.37516
AGAP002923	433.585	0.26844	0.179415	1.49619	0.134604	0.375572
AGAP002350	1905.67	-0.277153	0.18546	-1.49441	0.135068	0.375709
AGAP007821	285.375	0.408973	0.273726	1.4941	0.135151	0.375709
AGAP008003	255.594	0.39205	0.262288	1.49473	0.134985	0.375709
AGAP008300	280.962	0.305596	0.204483	1.49448	0.13505	0.375709
AGAP005109	954.041	-0.300666	0.201494	-1.49219	0.13565	0.376405
AGAP007588	610.462	-0.28388	0.190227	-1.49232	0.135616	0.376405
AGAP001464	716.699	0.403297	0.270789	1.48934	0.136397	0.37813
AGAP011208	229.608	0.380694	0.255779	1.48837	0.136653	0.378491
AGAP000735	438.8	-0.340999	0.229352	-1.4868	0.137069	0.378869
AGAP001257	2765.82	-0.280093	0.188384	-1.48682	0.137063	0.378869
AGAP008179	6218.92	-0.310332	0.208777	-1.48643	0.137166	0.378869
AGAP002359	772.828	-0.28796	0.19392	-1.48494	0.137559	0.378914
AGAP004691	217.489	0.350422	0.235977	1.48498	0.137548	0.378914
AGAP012849	529.823	-0.336676	0.226711	-1.48504	0.137532	0.378914
AGAP002960	223.978	0.325403	0.219491	1.48253	0.138199	0.379984
AGAP008774	650.564	0.271901	0.183371	1.48279	0.13813	0.379984
AGAP007243	1542.45	-0.265871	0.179495	-1.48122	0.138548	0.380596
AGAP000958	449.871	-0.287271	0.194074	-1.48022	0.138816	0.380889
AGAP010885	210.487	-0.284025	0.191982	-1.47943	0.139024	0.380889
AGAP011643	432.626	-0.276526	0.186917	-1.4794	0.139033	0.380889
AGAP008982	941.08	-0.28149	0.190382	-1.47855	0.139261	0.381167
AGAP012301	242.996	-0.299346	0.202584	-1.47764	0.139504	0.381489
AGAP002568	395.224	0.273153	0.185227	1.47469	0.140295	0.38322
AGAP011337	452.49	-0.285491	0.193641	-1.47434	0.140391	0.38322
AGAP004284	268.738	0.282468	0.191877	1.47213	0.140986	0.38439
AGAP005640	255.103	0.333207	0.226467	1.47133	0.141202	0.38439
AGAP009737	869.211	0.241435	0.16406	1.47163	0.141121	0.38439
AGAP004430	590.446	0.24016	0.163309	1.47059	0.141403	0.38459
AGAP004916	1546.26	-0.304297	0.207093	-1.46938	0.141731	0.38479
AGAP005095	8273.2	-0.251469	0.171116	-1.46958	0.141677	0.38479
AGAP010769	943.191	-0.245799	0.167527	-1.46722	0.142316	0.386031
AGAP008637	342.335	0.288351	0.196709	1.46587	0.142683	0.386383
AGAP009567	365.648	0.262783	0.179276	1.4658	0.142702	0.386383
AGAP008843	835.082	-0.305869	0.209006	-1.46345	0.143345	0.387777
AGAP005559	664.745	-0.244811	0.167402	-1.46241	0.143629	0.388196
AGAP007873	346.446	0.289992	0.198418	1.46152	0.143872	0.388507
AGAP009970	516.037	0.259593	0.177704	1.46081	0.144066	0.388683
AGAP002630	1185.16	-0.281965	0.193254	-1.45904	0.144555	0.388842
AGAP004535	232.816	0.336376	0.230628	1.45852	0.144696	0.388842
AGAP005860	819.655	-0.290791	0.199171	-1.46	0.144289	0.388842
AGAP011084	380.827	0.285856	0.196026	1.45826	0.144769	0.388842
AGAP011687	35050.6	-0.273372	0.187367	-1.45902	0.144561	0.388842
AGAP008414	222.324	-0.310655	0.213251	-1.45676	0.145182	0.389604
AGAP000913	687.208	-0.235718	0.162091	-1.45423	0.145883	0.390444
AGAP006817	311.313	0.311928	0.214474	1.45438	0.14584	0.390444
AGAP012081	359.619	-0.366255	0.251792	-1.45459	0.145782	0.390444
AGAP002374	647.586	0.412172	0.283789	1.45239	0.146393	0.391115
AGAP005402	388.202	0.283796	0.195369	1.45262	0.14633	0.391115
AGAP001232	332.969	-0.277491	0.191349	-1.45018	0.147008	0.391372
AGAP002730	249.939	0.300625	0.207182	1.45102	0.146776	0.391372
AGAP003884	395.222	-0.268211	0.184825	-1.45116	0.146735	0.391372
AGAP008175	2588.16	-0.282568	0.194836	-1.45029	0.146978	0.391372
AGAP007308	233.304	0.344853	0.237933	1.44937	0.147235	0.391632
AGAP004780	195.923	0.378596	0.261518	1.44769	0.147704	0.392207
AGAP005603	216.292	0.312453	0.215832	1.44766	0.147711	0.392207
AGAP005653	3656.75	-0.236155	0.163694	-1.44266	0.149115	0.394894
AGAP009668	1779.46	-0.245191	0.169955	-1.44268	0.149109	0.394894
AGAP009972	292.009	0.377305	0.261427	1.44325	0.148949	0.394894
AGAP007111	228.54	0.274022	0.190059	1.44177	0.149367	0.395213
AGAP002996	655.948	0.255777	0.177479	1.44117	0.149537	0.395317
AGAP011827	570.383	-0.251822	0.174876	-1.44001	0.149865	0.395837
AGAP002502	763.239	0.292974	0.203626	1.43879	0.150211	0.396405
AGAP007891	787.518	-0.243688	0.169543	-1.43732	0.150627	0.396984
AGAP009701	1480.36	-0.220224	0.153244	-1.43709	0.150693	0.396984
AGAP006936	5362.84	-0.228861	0.159339	-1.43632	0.150912	0.397214
AGAP002889	1219.5	-0.263693	0.183701	-1.43545	0.151159	0.397517
AGAP004798	1816.95	-0.219605	0.153043	-1.43492	0.151309	0.397564
AGAP011402	207.457	-0.320724	0.223596	-1.43439	0.151461	0.397618
AGAP004592	2106.46	0.257381	0.179746	1.43191	0.152169	0.398265
AGAP004890	1241.58	0.241281	0.16853	1.43168	0.152235	0.398265
AGAP005937	452.115	-0.261275	0.182364	-1.43271	0.151941	0.398265
AGAP010240	951.275	-0.309682	0.216302	-1.43171	0.152228	0.398265
AGAP010172	1229.56	0.249216	0.174272	1.43005	0.152704	0.398456
AGAP011055	213.951	0.291668	0.203882	1.43057	0.152553	0.398456
AGAP011580	2133.2	-0.268864	0.188	-1.43013	0.152681	0.398456
AGAP004541	319.431	0.284113	0.198857	1.42873	0.153081	0.398456
AGAP011627	545.612	0.279868	0.195894	1.42867	0.1531	0.398456
AGAP012383	1487.4	-0.332878	0.232895	-1.4293	0.152917	0.398456
AGAP001792	457.421	0.27863	0.195667	1.424	0.154447	0.399271
AGAP002685	836.373	-0.265826	0.18647	-1.42557	0.153992	0.399271
AGAP003995	10601.6	0.240747	0.168951	1.42495	0.154172	0.399271
AGAP004610	1331.16	-0.251624	0.176613	-1.42472	0.154238	0.399271
AGAP006103	3669.55	-0.306348	0.215184	-1.42365	0.154546	0.399271
AGAP006612	8848.19	-0.271754	0.190522	-1.42637	0.153762	0.399271
AGAP007869	331.897	-0.277491	0.194536	-1.42643	0.153746	0.399271
AGAP008653	1460.79	-0.278394	0.195576	-1.42346	0.154603	0.399271
AGAP011975	249.012	-0.274171	0.192286	-1.42585	0.153912	0.399271
AGAP009323	1406.07	0.226233	0.159235	1.42075	0.155389	0.400958
AGAP002852	6523.86	-0.259316	0.182677	-1.41953	0.155744	0.401352
AGAP004251	775.044	0.388261	0.273556	1.41931	0.155808	0.401352
AGAP007163	931.445	0.338128	0.238354	1.4186	0.156016	0.401545
AGAP002504	428.082	0.278753	0.196723	1.41698	0.156488	0.402418
AGAP009385	311.662	-0.319303	0.225655	-1.41501	0.157067	0.403561
AGAP002401	4643.24	0.377506	0.267107	1.41331	0.157564	0.404494
AGAP011079	332.659	0.336679	0.238423	1.41211	0.157918	0.405059
AGAP009587	246.888	0.295483	0.209606	1.40971	0.158627	0.406531
AGAP000514	431.792	0.25255	0.179236	1.40903	0.158825	0.406593
AGAP003987	1271.6	0.224386	0.159319	1.40841	0.15901	0.406593
AGAP012291	690.659	-0.318727	0.226327	-1.40826	0.159055	0.406593
AGAP003119	3424.29	-0.239233	0.170041	-1.40692	0.159452	0.407114
AGAP006096	484.31	-0.281298	0.200018	-1.40636	0.159616	0.407114
AGAP008646	339.61	0.385553	0.27418	1.40621	0.159663	0.407114
AGAP006179	630.169	-0.249237	0.177378	-1.40512	0.159985	0.40759
AGAP002969	1843.9	-0.234128	0.166697	-1.40451	0.160166	0.407709
AGAP005981	978.428	0.227105	0.161877	1.40295	0.160632	0.408205
AGAP012054	215.661	0.376902	0.268606	1.40318	0.160564	0.408205
AGAP010130	879.425	-0.250841	0.178867	-1.40239	0.160799	0.408287
AGAP004641	325.235	0.25292	0.180525	1.40102	0.161207	0.408583
AGAP007259	556.552	-0.274659	0.195996	-1.40134	0.161111	0.408583
AGAP009828	13929.1	0.251079	0.17926	1.40064	0.161322	0.408583
AGAP002788	1611.28	-0.263869	0.188542	-1.39953	0.161655	0.409084
AGAP011300	1129.94	-0.232432	0.166135	-1.39905	0.161797	0.4091
AGAP008159	285.476	0.268291	0.191846	1.39847	0.161971	0.409197
AGAP005864	297.996	0.269763	0.193164	1.39655	0.162549	0.409628
AGAP007698	296.786	0.325981	0.23337	1.39684	0.162461	0.409628
AGAP007960	548.556	0.272416	0.194962	1.39727	0.162331	0.409628
AGAP005652	226.524	0.342665	0.245797	1.39409	0.163289	0.41115
AGAP010598	2803.55	-0.233383	0.167462	-1.39364	0.163425	0.41115
AGAP009194	702.625	-0.282721	0.203043	-1.39242	0.163795	0.411738
AGAP009835	250.007	0.398634	0.286746	1.3902	0.164468	0.4124
AGAP009929	479.253	0.345811	0.24872	1.39036	0.164419	0.4124
AGAP012329	862.172	-0.333603	0.239891	-1.39064	0.164333	0.4124
AGAP007208	1587.72	-0.27919	0.200915	-1.3896	0.164652	0.412518
AGAP003008	1255.44	-0.258028	0.185762	-1.38903	0.164825	0.412609
AGAP002732	364.711	0.372709	0.268535	1.38793	0.165157	0.413097
AGAP004247	2714.35	0.266491	0.192209	1.38646	0.165605	0.413192
AGAP007892	378.013	0.327465	0.236104	1.38695	0.165456	0.413192
AGAP008075	2320.11	0.351219	0.253298	1.38658	0.165569	0.413192
AGAP003633	310.856	0.284262	0.205097	1.38599	0.165751	0.413215
AGAP000540	640.535	-0.314226	0.226922	-1.38473	0.166134	0.413574
AGAP003328	224.376	-0.312425	0.22564	-1.38462	0.166169	0.413574
AGAP002493	352.142	-0.310709	0.224702	-1.38276	0.166739	0.414178
AGAP008687	269.528	0.345065	0.249598	1.38248	0.166824	0.414178
AGAP010440	274.111	0.259399	0.187629	1.38251	0.166815	0.414178
AGAP006713	1507.68	-0.295226	0.213785	-1.38095	0.167295	0.415006
AGAP004096	292.67	0.415056	0.300951	1.37915	0.16785	0.416041
AGAP009193	621.007	0.261195	0.189658	1.37719	0.168453	0.417195
AGAP001313	3780.97	-0.250211	0.182057	-1.37435	0.169333	0.417443
AGAP004793	3126.4	-0.246436	0.179113	-1.37587	0.168862	0.417443
AGAP008287	255.387	0.288625	0.210033	1.37419	0.169383	0.417443
AGAP010039	2568.84	0.238083	0.173155	1.37497	0.169142	0.417443
AGAP011060	327.895	-0.274018	0.199368	-1.37444	0.169306	0.417443
AGAP028209	216.646	0.326682	0.237442	1.37584	0.168871	0.417443
AGAP011706	21397.8	-0.241746	0.175979	-1.37372	0.169529	0.417463
AGAP010156	2214.33	-0.236442	0.172272	-1.37249	0.16991	0.418058
AGAP011560	724.608	-0.263512	0.192302	-1.3703	0.170593	0.419397
AGAP008951	199.93	0.335615	0.245065	1.36949	0.170846	0.419677
AGAP005046	19214.4	-0.271042	0.198075	-1.36838	0.171193	0.420187
AGAP001281	279.699	-0.30138	0.220671	-1.36574	0.17202	0.421875
AGAP005209	562.081	0.239578	0.175548	1.36474	0.172335	0.422305
AGAP003557	219.413	-0.327564	0.240274	-1.36329	0.17279	0.423077
AGAP010139	574.464	0.276836	0.203215	1.36228	0.173109	0.423513
AGAP006379	369.66	0.244703	0.179905	1.36018	0.173772	0.424792
AGAP001318	435.897	-0.269653	0.198496	-1.35848	0.174311	0.424929
AGAP002724	396.022	-0.258601	0.190396	-1.35823	0.174391	0.424929
AGAP005197	475.576	0.331845	0.24429	1.35841	0.174335	0.424929
AGAP012296	1185.55	-0.253593	0.186606	-1.35897	0.174155	0.424929
AGAP000651	81414.8	-0.232536	0.171389	-1.35678	0.174853	0.425663
AGAP004425	260.887	0.28193	0.207853	1.35639	0.174975	0.425663
AGAP002850	1329.1	-0.322502	0.238147	-1.35422	0.175668	0.426536
AGAP004031	1014.44	-0.229207	0.169361	-1.35336	0.175939	0.426536
AGAP004533	3439.86	-0.263791	0.195024	-1.35261	0.176181	0.426536
AGAP011315	890.941	-0.345816	0.255343	-1.35432	0.175635	0.426536
AGAP012100	31933.8	-0.249618	0.184537	-1.35267	0.176161	0.426536
AGAP012204	824.175	0.226389	0.167353	1.35276	0.176132	0.426536
AGAP008756	560.916	-0.232735	0.172167	-1.35179	0.176441	0.426823
AGAP003892	1033.04	0.313034	0.232062	1.34892	0.177362	0.428254
AGAP004145	305.825	0.259927	0.192641	1.34928	0.177247	0.428254
AGAP011886	251.966	0.266644	0.197716	1.34862	0.177458	0.428254
AGAP008708	701.009	-0.241262	0.178954	-1.34818	0.177601	0.428256
AGAP000562	1164.43	0.354695	0.263439	1.3464	0.178173	0.428609
AGAP002054	1218.67	0.262884	0.195239	1.34648	0.178149	0.428609
AGAP007574	2022.91	-0.241298	0.179195	-1.34656	0.178121	0.428609
AGAP004563	69329.3	-0.236752	0.176429	-1.34191	0.179625	0.431071
AGAP006238	249.641	0.271026	0.201869	1.34258	0.179408	0.431071
AGAP010591	18801.9	-0.246815	0.183905	-1.34208	0.179571	0.431071
AGAP003823	286.815	0.348871	0.26023	1.34062	0.180042	0.43173
AGAP012894	235.998	0.268809	0.200618	1.33991	0.180276	0.431947
AGAP005205	310.529	-0.250665	0.187209	-1.33896	0.180585	0.432001
AGAP006918	1881.89	-0.263036	0.196439	-1.33902	0.180564	0.432001
AGAP004723	493.039	0.249859	0.186712	1.3382	0.18083	0.432122
AGAP008757	731.481	-0.243451	0.181962	-1.33792	0.180922	0.432122
AGAP012413	304.545	0.256129	0.191501	1.33748	0.181066	0.432124
AGAP004940	317.485	0.277157	0.207386	1.33643	0.181409	0.432603
AGAP001045	486.308	0.244572	0.183184	1.33511	0.181839	0.433284
AGAP001199	414520	-0.243494	0.182508	-1.33416	0.182151	0.433687
AGAP010219	550.138	0.23785	0.178649	1.33138	0.183065	0.435175
AGAP010304	843.967	-0.227356	0.170748	-1.33153	0.183015	0.435175
AGAP005913	289.436	0.330676	0.248631	1.32999	0.183523	0.43592
AGAP008499	275.005	0.263722	0.198457	1.32886	0.183893	0.436458
AGAP000109	7440.52	-0.234828	0.17749	-1.32305	0.18582	0.440684
AGAP000340	304.688	-0.351346	0.266092	-1.32039	0.186704	0.440703
AGAP000375	1478.26	-0.267315	0.202268	-1.32159	0.186305	0.440703
AGAP002218	359.81	0.24247	0.183354	1.32241	0.18603	0.440703
AGAP003357	760.479	-0.223914	0.169551	-1.32063	0.186624	0.440703
AGAP004616	3864.09	-0.254458	0.19259	-1.32124	0.18642	0.440703
AGAP007893	333.888	0.264672	0.200409	1.32066	0.186615	0.440703
AGAP005336	211.45	0.262766	0.199262	1.31869	0.187271	0.441352
AGAP007082	1625.77	-0.24456	0.185414	-1.31899	0.187171	0.441352
AGAP004481	348.545	0.257222	0.19518	1.31788	0.187545	0.441653
AGAP000942	242.253	-0.289976	0.220352	-1.31597	0.188184	0.442812
AGAP004502	254.954	0.379462	0.288516	1.31522	0.188436	0.44306
AGAP002243	209.793	-0.296798	0.226129	-1.31252	0.189345	0.444666
AGAP003580	645.734	-0.2462	0.187772	-1.31117	0.189801	0.444666
AGAP004078	247.773	0.35212	0.268588	1.31101	0.189856	0.444666
AGAP008124	343.985	-0.248885	0.189783	-1.31142	0.189716	0.444666
AGAP028425	224.674	0.254979	0.194478	1.3111	0.189825	0.444666
AGAP009435	423.467	-0.248996	0.190002	-1.31049	0.190029	0.444728
AGAP006121	681.393	-0.247554	0.189041	-1.30952	0.190357	0.44515
AGAP003492	370.776	0.292666	0.223757	1.30796	0.190885	0.446039
AGAP012400	4242.57	0.222109	0.169896	1.30733	0.191101	0.446197
AGAP002779	381.512	-0.246142	0.188721	-1.30426	0.192144	0.447718
AGAP004757	427.683	-0.270627	0.207576	-1.30375	0.192318	0.447718
AGAP007874	202.448	0.258289	0.197964	1.30472	0.191987	0.447718
AGAP008078	208.987	0.297025	0.227837	1.30367	0.192345	0.447718
AGAP007452	355.082	0.28521	0.219736	1.29797	0.194299	0.451916
AGAP000579	1234.97	-0.302602	0.23388	-1.29384	0.195722	0.452785
AGAP001584	196.314	-0.286657	0.221481	-1.29427	0.19557	0.452785
AGAP001585	687.927	0.217646	0.167954	1.29586	0.195022	0.452785
AGAP003701	371.742	0.264097	0.204066	1.29418	0.195604	0.452785
AGAP005971	1085.87	-0.216683	0.167306	-1.29513	0.195276	0.452785
AGAP008724	6353.79	-0.228834	0.176656	-1.29537	0.195194	0.452785
AGAP011375	384.812	-0.257764	0.199068	-1.29485	0.195371	0.452785
AGAP007780	1762.6	-0.2352	0.181855	-1.29334	0.195893	0.452834
AGAP006413	316.972	-0.24609	0.190604	-1.29111	0.196667	0.454275
AGAP000308	856.264	0.206984	0.160593	1.28887	0.197443	0.455372
AGAP012332	331.128	-0.293331	0.227517	-1.28927	0.197304	0.455372
AGAP011287	794.92	0.21204	0.165067	1.28457	0.198944	0.457029
AGAP011810	361.896	-0.268713	0.209064	-1.28532	0.198681	0.457029
AGAP012064	598.448	0.293259	0.227977	1.28636	0.198319	0.457029
AGAP012156	2486.74	0.327637	0.254915	1.28528	0.198696	0.457029
AGAP012631	287.337	0.234538	0.182633	1.28421	0.19907	0.457029
AGAP013112	1247.08	0.250039	0.194668	1.28444	0.198989	0.457029
AGAP001396	212.72	-0.256107	0.199496	-1.28377	0.199223	0.457033
AGAP007927	18082	-0.246255	0.191924	-1.28308	0.199463	0.457235
AGAP003350	12235.6	-0.218434	0.170352	-1.28225	0.199755	0.457556
AGAP003766	666.851	0.218996	0.171099	1.27994	0.200567	0.45907
AGAP011630	24946.9	0.266383	0.208303	1.27883	0.200958	0.459614
AGAP001179	194.852	0.274076	0.21463	1.27697	0.201613	0.460607
AGAP001499	204.994	-0.265222	0.20775	-1.27664	0.201729	0.460607
AGAP004336	211.713	0.258127	0.202246	1.2763	0.201849	0.460607
AGAP000482	335.504	-0.256736	0.201444	-1.27448	0.202495	0.461731
AGAP010556	624.004	-0.214146	0.168242	-1.27285	0.203072	0.462698
AGAP001751	254.992	0.376208	0.295813	1.27178	0.203453	0.463216
AGAP001518	250.768	0.294898	0.232028	1.27096	0.203744	0.463528
AGAP006939	703.041	0.274127	0.215865	1.2699	0.204121	0.464038
AGAP008122	231.679	0.247373	0.194895	1.26926	0.204347	0.464201
AGAP005710	747.063	0.265137	0.209127	1.26782	0.204861	0.464953
AGAP010560	1009.23	0.244366	0.192798	1.26747	0.204986	0.464953
AGAP007901	1698.1	-0.208315	0.164653	-1.26518	0.205808	0.466468
AGAP002084	794.46	-0.327735	0.259135	-1.26473	0.205969	0.466475
AGAP009765	196.344	0.348664	0.275775	1.26431	0.206121	0.466475
AGAP000546	1353.63	-0.212436	0.168315	-1.26213	0.2069	0.467519
AGAP001090	196.907	0.320152	0.253661	1.26213	0.206903	0.467519
AGAP007740	21447.1	-0.25162	0.199537	-1.26102	0.207303	0.467519
AGAP009772	432.594	0.216462	0.171677	1.26087	0.207356	0.467519
AGAP028138	297.658	-0.243695	0.193195	-1.2614	0.207166	0.467519
AGAP010644	261.134	0.232856	0.184855	1.25967	0.207789	0.468145
AGAP000724	243.745	-0.270609	0.215203	-1.25746	0.208587	0.469593
AGAP000420	664.485	-0.335938	0.26756	-1.25556	0.209275	0.470507
AGAP001697	1147.53	-0.234705	0.186986	-1.2552	0.209406	0.470507
AGAP009080	568.549	-0.221207	0.176253	-1.25505	0.20946	0.470507
AGAP007565	570.484	0.227124	0.18118	1.25358	0.209994	0.471354
AGAP007027	1207.67	-0.20606	0.164487	-1.25275	0.210298	0.471686
AGAP003507	294.877	-0.238783	0.190675	-1.2523	0.21046	0.471699
AGAP002534	351.035	-0.263913	0.210871	-1.25154	0.210738	0.471972
AGAP000603	389.729	-0.375154	0.300194	-1.2497	0.211408	0.472071
AGAP004504	422.592	0.255396	0.204232	1.25052	0.21111	0.472071
AGAP010181	244.126	-0.247725	0.198188	-1.24995	0.211317	0.472071
AGAP012283	419.73	-0.244775	0.195778	-1.25027	0.211201	0.472071
AGAP001271	348.148	0.285598	0.228658	1.24902	0.211659	0.472282
AGAP010718	948.732	-0.236725	0.189648	-1.24823	0.211946	0.472573
AGAP000173	651.548	0.225283	0.180721	1.24658	0.212552	0.473168
AGAP003648	335.896	0.223048	0.179224	1.24452	0.213309	0.473168
AGAP004640	240.978	0.301881	0.242424	1.24526	0.213036	0.473168
AGAP008749	253.648	0.31307	0.251555	1.24454	0.213301	0.473168
AGAP008882	253.044	0.254115	0.203982	1.24577	0.212848	0.473168
AGAP009491	3038.54	-0.23637	0.189589	-1.24675	0.21249	0.473168
AGAP011438	342.261	0.30342	0.243785	1.24462	0.213271	0.473168
AGAP005701	578.372	-0.227072	0.182736	-1.24263	0.214006	0.474364
AGAP002706	342.247	0.267458	0.215418	1.24158	0.214393	0.474717
AGAP003283	393.224	0.317163	0.255588	1.24092	0.214637	0.474717
AGAP004443	309.194	0.296448	0.238879	1.241	0.214607	0.474717
AGAP013544	661.064	-0.2174	0.17543	-1.23924	0.215255	0.475388
AGAP028121	1399.1	0.215101	0.173543	1.23947	0.215173	0.475388
AGAP004315	353.907	-0.245291	0.198197	-1.23761	0.21586	0.476375
AGAP001819	14330	-0.229551	0.185816	-1.23537	0.216693	0.476917
AGAP001973	1501.14	-0.222941	0.180544	-1.23483	0.216895	0.476917
AGAP003824	473.958	-0.242728	0.196347	-1.23622	0.216376	0.476917
AGAP004294	1059.38	0.196859	0.159392	1.23507	0.216806	0.476917
AGAP004348	357.501	0.276958	0.224109	1.23582	0.216525	0.476917
AGAP003662	515.048	-0.279174	0.226492	-1.2326	0.217724	0.478044
AGAP008046	481.496	0.342813	0.278087	1.23275	0.217667	0.478044
AGAP006808	525.976	0.227211	0.184682	1.23029	0.21859	0.479595
AGAP012167	552.252	-0.2056	0.167214	-1.22956	0.218861	0.479841
AGAP003488	329.366	-0.221023	0.180206	-1.2265	0.22001	0.48201
AGAP004765	422.278	0.21679	0.176901	1.22549	0.22039	0.482492
AGAP003635	453.309	-0.241842	0.197495	-1.22455	0.220745	0.482544
AGAP003770	375.943	0.24704	0.201679	1.22492	0.220607	0.482544
AGAP011053	252.131	-0.27591	0.225388	-1.22416	0.220893	0.482544
AGAP005378	658.876	-0.242159	0.1979	-1.22364	0.221087	0.482618
AGAP000717	1656.47	-0.250191	0.204665	-1.22244	0.221541	0.48326
AGAP010368	1097.16	-0.233861	0.191894	-1.2187	0.222957	0.485998
AGAP007867	5875.94	-0.187545	0.154011	-1.21773	0.223325	0.486147
AGAP011476	4799.75	-0.176545	0.144986	-1.21767	0.223348	0.486147
AGAP001749	670.17	-0.231906	0.190783	-1.21555	0.224156	0.48617
AGAP004441	214.216	0.241144	0.198385	1.21553	0.224163	0.48617
AGAP005382	218.271	-0.247619	0.203587	-1.21628	0.223879	0.48617
AGAP009498	1176.09	0.258427	0.212522	1.216	0.223985	0.48617
AGAP011037	1147.13	-0.197591	0.162524	-1.21576	0.224074	0.48617
AGAP000425	309.943	-0.25683	0.211755	-1.21286	0.225182	0.486519
AGAP000719	2183.44	-0.215141	0.17731	-1.21336	0.224992	0.486519
AGAP002742	433.185	-0.225457	0.18588	-1.21291	0.225163	0.486519
AGAP005556	275.444	-0.240543	0.198844	-1.20971	0.226392	0.486519
AGAP006248	343.768	-0.247017	0.204194	-1.20972	0.226387	0.486519
AGAP006279	1410.65	-0.230847	0.190495	-1.21182	0.225579	0.486519
AGAP006509	235.695	-0.248301	0.20527	-1.20963	0.226419	0.486519
AGAP006733	1136.91	0.196377	0.16228	1.21011	0.226236	0.486519
AGAP006879	4167.7	-0.217477	0.179293	-1.21297	0.225143	0.486519
AGAP007952	273.93	0.257455	0.212597	1.211	0.225894	0.486519
AGAP009201	202.481	-0.275036	0.226805	-1.21265	0.225263	0.486519
AGAP009824	1357.97	-0.2313	0.190981	-1.21112	0.22585	0.486519
AGAP013137	5678.43	-0.256557	0.21203	-1.21	0.226278	0.486519
AGAP007749	366.81	0.24266	0.200814	1.20838	0.2269	0.487206
AGAP006391	220.166	-0.242898	0.201391	-1.2061	0.227779	0.488447
AGAP013286	1120.65	-0.248732	0.206239	-1.20604	0.227802	0.488447
AGAP001335	703.167	0.2318	0.192306	1.20537	0.22806	0.488654
AGAP002061	840.882	-0.215082	0.178592	-1.20432	0.228466	0.489175
AGAP003538	14667.4	-0.237048	0.196953	-1.20357	0.228754	0.489446
AGAP003602	500.538	-0.24046	0.199971	-1.20248	0.229178	0.489491
AGAP005955	257.844	-0.251655	0.209292	-1.20241	0.229205	0.489491
AGAP009624	542.906	0.290223	0.241434	1.20208	0.229332	0.489491
AGAP011446	273.803	0.266795	0.221988	1.20185	0.229423	0.489491
AGAP004887	16635.3	-0.242388	0.20181	-1.20107	0.229724	0.489786
AGAP007169	1345.32	0.321952	0.268155	1.20062	0.2299	0.489815
AGAP006575	235.056	0.241782	0.201695	1.19875	0.230624	0.491011
AGAP002481	798.888	-0.197649	0.165068	-1.19738	0.231159	0.491457
AGAP006943	327.93	-0.22826	0.190603	-1.19757	0.231084	0.491457
AGAP001287	475.694	0.21585	0.180402	1.19649	0.231504	0.491611
AGAP002947	240.603	0.224435	0.187599	1.19636	0.231557	0.491611
AGAP010313	444.173	0.228336	0.191231	1.19403	0.232465	0.493192
AGAP003817	276.717	0.263252	0.220836	1.19207	0.233233	0.494126
AGAP008720	226.625	0.262255	0.219996	1.19209	0.233227	0.494126
AGAP009563	915.411	-0.189363	0.158936	-1.19144	0.233482	0.494308
AGAP002525	784.672	-0.242991	0.204193	-1.19	0.234045	0.495151
AGAP000470	224.826	-0.245098	0.206226	-1.18849	0.23464	0.495716
AGAP002375	223.897	0.258213	0.217196	1.18885	0.234499	0.495716
AGAP004573	328.615	0.297362	0.250531	1.18693	0.235255	0.496668
AGAP011807	3036.55	0.227758	0.19212	1.1855	0.235821	0.497515
AGAP000180	205.688	-0.302344	0.255341	-1.18408	0.236382	0.497585
AGAP002891	607.059	-0.244527	0.206546	-1.18389	0.236458	0.497585
AGAP003296	748.11	-0.207595	0.175371	-1.18375	0.236512	0.497585
AGAP004238	1660.62	0.219061	0.185058	1.18375	0.236513	0.497585
AGAP012246	419.953	0.275783	0.233134	1.18294	0.236835	0.497914
AGAP004880	470.599	0.334509	0.282904	1.18241	0.237043	0.498004
AGAP002010	2217.42	-0.22801	0.193136	-1.18057	0.237774	0.49862
AGAP003457	617.948	-0.259314	0.219756	-1.18001	0.237997	0.49862
AGAP008428	204.439	-0.245226	0.207774	-1.18025	0.237899	0.49862
AGAP009105	447.482	0.300067	0.254185	1.18051	0.237799	0.49862
AGAP001053	2095.96	-0.220927	0.187367	-1.17911	0.238354	0.498676
AGAP003002	1021.96	0.209891	0.177988	1.17924	0.238301	0.498676
AGAP001638	3184.94	-0.225792	0.191726	-1.17768	0.238925	0.499045
AGAP003028	240.937	0.235594	0.200163	1.17701	0.239191	0.499045
AGAP008147	258.385	0.240449	0.204216	1.17742	0.239027	0.499045
AGAP028123	331.837	0.222839	0.189196	1.17782	0.238869	0.499045
AGAP003713	7146.83	0.278754	0.237049	1.17594	0.23962	0.499595
AGAP012533	1116.11	-0.245366	0.208797	-1.17514	0.239938	0.499913
AGAP004593	387.809	0.300239	0.255873	1.17339	0.240639	0.501027
AGAP002686	420.836	-0.212662	0.181605	-1.17101	0.241593	0.502058
AGAP008042	650.526	0.221078	0.188874	1.1705	0.241798	0.502058
AGAP011253	1027.28	-0.183475	0.156749	-1.1705	0.2418	0.502058
AGAP013233	208.373	0.296074	0.252812	1.17112	0.241549	0.502058
AGAP001441	229.897	-0.227252	0.194499	-1.1684	0.242647	0.503472
AGAP002756	2186.81	-0.206211	0.176687	-1.1671	0.243171	0.503931
AGAP005576	1582.12	-0.196505	0.168382	-1.16702	0.243202	0.503931
AGAP001153	262.391	0.238018	0.20403	1.16658	0.243378	0.50395
AGAP012407	7943.82	-0.254516	0.218394	-1.1654	0.243857	0.504596
AGAP002569	599.44	-0.196004	0.168868	-1.16069	0.245768	0.506467
AGAP003814	596.714	-0.214593	0.184836	-1.16099	0.245646	0.506467
AGAP003863	328.786	0.291076	0.250442	1.16225	0.245134	0.506467
AGAP004584	280.972	-0.238275	0.205172	-1.16134	0.245502	0.506467
AGAP006051	235.614	0.245399	0.211209	1.16188	0.245284	0.506467
AGAP011105	201.32	0.338145	0.291097	1.16162	0.245389	0.506467
AGAP008197	407.822	0.228219	0.196715	1.16015	0.245987	0.506571
AGAP009867	744.661	0.265119	0.228934	1.15806	0.246839	0.507938
AGAP012494	195.084	0.254231	0.2196	1.1577	0.246987	0.507938
AGAP005609	980.049	-0.185136	0.160116	-1.15626	0.247574	0.5088
AGAP008501	9075.33	-0.224152	0.194063	-1.15505	0.248072	0.509475
AGAP012418	6129.81	-0.232903	0.201735	-1.1545	0.248294	0.509586
AGAP001134	422.524	0.20307	0.17656	1.15015	0.250083	0.512211
AGAP001157	1936.07	0.196091	0.170423	1.15062	0.24989	0.512211
AGAP008635	607.475	0.224582	0.195222	1.15039	0.249983	0.512211
AGAP010972	728.18	0.251609	0.218935	1.14924	0.250457	0.51263
AGAP003477	2103.37	0.191084	0.166646	1.14664	0.251529	0.513084
AGAP005075	249.119	0.26208	0.228402	1.14745	0.251196	0.513084
AGAP009464	255.84	-0.222993	0.194435	-1.14688	0.251431	0.513084
AGAP010917	211.261	-0.241836	0.210796	-1.14725	0.251279	0.513084
AGAP011829	1206.78	-0.216875	0.188913	-1.14802	0.250962	0.513084
AGAP003155	315.515	-0.220057	0.192167	-1.14514	0.252153	0.513664
AGAP006365	270.433	-0.227944	0.198995	-1.14547	0.252013	0.513664
AGAP007654	403.886	-0.197062	0.172298	-1.14373	0.252735	0.514216
AGAP012481	213.336	0.248223	0.217043	1.14366	0.252765	0.514216
AGAP003969	398.69	-0.222328	0.194622	-1.14236	0.253305	0.514968
AGAP004849	379.181	0.207001	0.181355	1.14141	0.253699	0.515421
AGAP004935	632.149	0.364394	0.319554	1.14032	0.254154	0.515918
AGAP007888	267.899	0.348246	0.305478	1.14	0.254285	0.515918
AGAP004110	344.55	-0.247186	0.217036	-1.13892	0.254738	0.516205
AGAP010477	639.08	0.206093	0.180967	1.13884	0.254768	0.516205
AGAP004626	1123.21	-0.231192	0.20337	-1.1368	0.25562	0.517584
AGAP001065	585.183	-0.198302	0.174571	-1.13594	0.255981	0.51762
AGAP012529	1013.58	-0.242875	0.213806	-1.13596	0.255973	0.51762
AGAP008092	199.414	-0.24286	0.21409	-1.13438	0.256634	0.518052
AGAP008634	589.799	0.224907	0.198295	1.1342	0.25671	0.518052
AGAP008914	1127.99	0.252505	0.22248	1.13496	0.256394	0.518052
AGAP028360	788.058	0.31143	0.274892	1.13292	0.257248	0.518792
AGAP006650	237.396	0.230588	0.203663	1.13221	0.257548	0.51905
AGAP004938	226.654	0.238842	0.211166	1.13106	0.258028	0.519324
AGAP011054	5479.99	-0.188648	0.166739	-1.1314	0.257887	0.519324
AGAP001111	2323.36	-0.176151	0.155809	-1.13055	0.258243	0.519411
AGAP003844	383.4	0.273697	0.242649	1.12796	0.259338	0.519882
AGAP004906	410.263	-0.236795	0.209785	-1.12875	0.259003	0.519882
AGAP005260	641.107	0.207005	0.1835	1.12809	0.259281	0.519882
AGAP007925	353.031	-0.206118	0.182726	-1.12801	0.259315	0.519882
AGAP009486	7661.56	-0.160996	0.142618	-1.12886	0.258956	0.519882
AGAP003185	295.023	0.216369	0.191952	1.12721	0.259656	0.519895
AGAP008218	223.285	0.274209	0.243369	1.12672	0.259861	0.519895
AGAP028024	948.305	0.180459	0.160146	1.12684	0.259812	0.519895
AGAP001446	273.848	0.308292	0.27386	1.12573	0.260282	0.520391
AGAP002459	545.146	-0.261934	0.23289	-1.12471	0.260712	0.520906
AGAP006101	2017.95	-0.172832	0.153834	-1.1235	0.261227	0.521589
AGAP005316	620.819	-0.209192	0.186415	-1.12219	0.261783	0.522356
AGAP011051	536.722	0.239796	0.21417	1.11965	0.262862	0.524161
AGAP002667	20295.1	-0.201916	0.180416	-1.11917	0.263067	0.524223
AGAP006951	301.538	-0.227606	0.203583	-1.118	0.263567	0.524874
AGAP010375	17863.5	-0.211195	0.188991	-1.11749	0.263786	0.524964
AGAP001107	210.921	-0.223585	0.200374	-1.11584	0.264492	0.526021
AGAP004115	897.196	0.266964	0.240346	1.11075	0.266678	0.529844
AGAP007396	375.62	0.292863	0.263711	1.11054	0.266765	0.529844
AGAP003171	237.076	0.225776	0.203633	1.10874	0.267542	0.531038
AGAP006186	279.132	0.296878	0.267898	1.10818	0.267786	0.531173
AGAP000154	5139.54	-0.35768	0.324042	-1.10381	0.269676	0.533976
AGAP001362	251.771	0.247734	0.224642	1.1028	0.270116	0.533976
AGAP002509	935.452	0.178134	0.161637	1.10206	0.270437	0.533976
AGAP004394	1185.58	-0.189436	0.171833	-1.10244	0.27027	0.533976
AGAP004886	548.131	0.212269	0.192276	1.10398	0.269603	0.533976
AGAP005065	199796	-0.198077	0.179691	-1.10232	0.270323	0.533976
AGAP010568	262.318	0.230269	0.208736	1.10316	0.269958	0.533976
AGAP006229	320.864	-0.238367	0.216565	-1.10067	0.271039	0.534815
AGAP003548	201.593	0.224196	0.203789	1.10014	0.271273	0.534927
AGAP008432	293.49	-0.208694	0.189784	-1.09964	0.271487	0.535
AGAP006824	591.437	0.210879	0.191899	1.09891	0.271808	0.535282
AGAP000689	1435.58	-0.180278	0.164213	-1.09783	0.272279	0.535512
AGAP003886	275.33	-0.204909	0.186584	-1.09821	0.272114	0.535512
AGAP003533	242.8	0.244541	0.223189	1.09567	0.273225	0.536673
AGAP006780	260.92	-0.240958	0.219858	-1.09597	0.273091	0.536673
AGAP008027	2172.55	0.187281	0.171097	1.09459	0.273697	0.537251
AGAP001747	440.001	-0.198096	0.181277	-1.09278	0.27449	0.538457
AGAP028201	1540.03	0.173468	0.158915	1.09158	0.275018	0.539143
AGAP000396	406.216	-0.251305	0.230407	-1.0907	0.275407	0.539554
AGAP012677	306.248	0.206341	0.190071	1.0856	0.277655	0.543607
AGAP001151	6423.86	-0.167082	0.153979	-1.0851	0.277878	0.543642
AGAP003984	261.883	-0.214756	0.197985	-1.08471	0.278052	0.543642
AGAP004146	2836	-0.192897	0.177893	-1.08434	0.278214	0.543642
AGAP001382	328.461	-0.224395	0.207265	-1.08265	0.278965	0.544758
AGAP001352	107157	-0.203848	0.188441	-1.08176	0.279361	0.545177
AGAP004558	233.281	0.217072	0.200838	1.08083	0.279772	0.545275
AGAP007926	1955.76	-0.188558	0.174441	-1.08093	0.279729	0.545275
AGAP003039	603.497	-0.260542	0.241218	-1.08011	0.280094	0.545396
AGAP005029	609.03	0.179999	0.166705	1.07974	0.280257	0.545396
AGAP009572	3939.86	-0.189488	0.175603	-1.07907	0.280556	0.545396
AGAP013481	1423.69	-0.175146	0.162281	-1.07928	0.280464	0.545396
AGAP009990	245.471	0.346485	0.321333	1.07827	0.280912	0.545736
AGAP013280	342.915	0.225009	0.208803	1.07761	0.281206	0.545955
AGAP000086	329.589	0.24539	0.228827	1.07238	0.283548	0.54634
AGAP002472	483.829	0.205144	0.190884	1.07471	0.282507	0.54634
AGAP002816	399.836	-0.195197	0.181439	-1.07583	0.282005	0.54634
AGAP004461	683.09	-0.197309	0.183883	-1.07302	0.283264	0.54634
AGAP004603	633.6	0.185984	0.173134	1.07422	0.282724	0.54634
AGAP005457	395.052	-0.290112	0.270647	-1.07192	0.283756	0.54634
AGAP007523	410.59	0.29594	0.275623	1.07371	0.282952	0.54634
AGAP008339	675.303	-0.196531	0.18329	-1.07224	0.283612	0.54634
AGAP009780	232.148	0.261815	0.243965	1.07317	0.283197	0.54634
AGAP009954	594.359	0.212852	0.198555	1.072	0.283718	0.54634
AGAP010893	659.002	-0.190609	0.177706	-1.07261	0.283447	0.54634
AGAP012305	427.53	0.232434	0.216632	1.07294	0.283297	0.54634
AGAP028026	341.879	0.242372	0.226047	1.07222	0.283621	0.54634
AGAP001312	2048.15	-0.166541	0.15591	-1.06819	0.285436	0.548627
AGAP008688	416.093	-0.231304	0.216563	-1.06807	0.28549	0.548627
AGAP028366	36706.9	-0.230639	0.215829	-1.06862	0.285242	0.548627
AGAP004458	2012.39	-0.19208	0.180015	-1.06703	0.28596	0.548832
AGAP004836	1300.54	-0.193735	0.181522	-1.06728	0.285845	0.548832
AGAP007479	420.752	-0.26207	0.245896	-1.06577	0.286526	0.549445
AGAP008879	402.896	-0.228961	0.214965	-1.06511	0.286825	0.549445
AGAP010087	233.243	0.305199	0.286444	1.06548	0.286661	0.549445
AGAP007751	3300.7	-0.201693	0.189543	-1.0641	0.287283	0.549973
AGAP001215	410.133	0.250983	0.236157	1.06278	0.287883	0.550075
AGAP002599	3903.69	-0.171851	0.161684	-1.06289	0.287834	0.550075
AGAP010347	2954.4	-0.196333	0.184677	-1.06311	0.28773	0.550075
AGAP006915	228.446	-0.219112	0.206392	-1.06163	0.288404	0.550723
AGAP001387	308.582	-0.237656	0.224774	-1.05731	0.290369	0.553708
AGAP003041	293.469	0.206544	0.195408	1.05699	0.290518	0.553708
AGAP007835	227.374	0.206449	0.195249	1.05736	0.290346	0.553708
AGAP003018	256.005	0.268785	0.25469	1.05534	0.291268	0.554787
AGAP001902	212.681	0.229036	0.217752	1.05182	0.292882	0.557511
AGAP009161	201.798	-0.22004	0.209383	-1.0509	0.293305	0.557916
AGAP013079	239.953	0.220538	0.209926	1.05055	0.293465	0.557916
AGAP002412	383.325	0.205811	0.196463	1.04758	0.294831	0.560161
AGAP002970	401.259	0.194514	0.185828	1.04674	0.295219	0.560544
AGAP004175	946.127	0.172713	0.165214	1.04539	0.295842	0.561374
AGAP010428	315.916	-0.213354	0.204184	-1.04491	0.296064	0.561443
AGAP008631	544.51	-0.184681	0.177028	-1.04323	0.29684	0.562561
AGAP004235	6132.76	-0.169887	0.162949	-1.04258	0.297143	0.562781
AGAP007057	219.569	-0.204541	0.196477	-1.04104	0.297856	0.563779
AGAP000260	1695.71	-0.196881	0.189278	-1.04017	0.298261	0.563997
AGAP008494	216.235	0.224872	0.216225	1.03999	0.298345	0.563997
AGAP002390	510.973	0.181074	0.174665	1.03669	0.29988	0.566545
AGAP007710	581.972	-0.197346	0.190619	-1.03529	0.300533	0.567174
AGAP010206	202.944	0.288637	0.278831	1.03517	0.300589	0.567174
AGAP006802	217.978	0.225679	0.218335	1.03364	0.301305	0.568171
AGAP002170	1671.75	-0.191696	0.185541	-1.03317	0.301522	0.568225
AGAP000627	528.706	0.263676	0.255529	1.03188	0.302127	0.569009
AGAP000755	599.319	-0.182574	0.177669	-1.02761	0.304134	0.570654
AGAP003463	213.58	0.211764	0.205852	1.02872	0.30361	0.570654
AGAP003493	13298.4	0.163353	0.15887	1.02822	0.303846	0.570654
AGAP006117	529.042	0.182787	0.177872	1.02763	0.304125	0.570654
AGAP007790	27798.7	-0.157373	0.152925	-1.02909	0.303439	0.570654
AGAP010252	16752.3	-0.196293	0.190819	-1.02869	0.303627	0.570654
AGAP000897	2371.81	0.168939	0.164606	1.02632	0.304741	0.571436
AGAP010679	593.548	0.171107	0.166864	1.02543	0.305161	0.571669
AGAP028387	36958	-0.22403	0.218511	-1.02525	0.305243	0.571669
AGAP012461	637.16	0.176352	0.17211	1.02465	0.30553	0.571851
AGAP007742	916.974	-0.185414	0.181337	-1.02248	0.306553	0.573076
AGAP010480	383.098	-0.201934	0.197498	-1.02246	0.306564	0.573076
AGAP003728	282.946	0.198484	0.194337	1.02134	0.307093	0.573354
AGAP010943	284.395	0.207159	0.202771	1.02164	0.306952	0.573354
AGAP006604	223.563	0.214136	0.209982	1.01978	0.307831	0.574234
AGAP012014	10837.1	-0.159158	0.156107	-1.01954	0.307944	0.574234
AGAP008327	953.526	0.181623	0.178245	1.01895	0.308226	0.574404
AGAP004211	201.215	0.283108	0.278844	1.01529	0.309967	0.577293
AGAP000145	720.2	0.328015	0.324209	1.01174	0.311663	0.580093
AGAP006469	411.404	0.201984	0.199905	1.0104	0.312303	0.580926
AGAP006884	292.375	0.242066	0.240085	1.00825	0.313335	0.582403
AGAP008034	718.522	-0.169187	0.167854	-1.00794	0.313483	0.582403
AGAP010019	235.907	-0.215085	0.213743	-1.00628	0.314283	0.583529
AGAP008721	243.452	0.249371	0.248047	1.00534	0.314734	0.584009
AGAP001104	321.812	0.185307	0.184842	1.00252	0.316095	0.58462
AGAP001411	422.911	0.23634	0.236228	1.00047	0.317081	0.58462
AGAP002107	379.809	0.198389	0.198361	1.00014	0.317244	0.58462
AGAP002874	1157.8	-0.155579	0.155632	-0.999662	0.317474	0.58462
AGAP003485	235.78	0.188248	0.187895	1.00188	0.316402	0.58462
AGAP004629	828.403	-0.170875	0.17093	-0.999679	0.317466	0.58462
AGAP004696	237.526	0.2213	0.220685	1.00279	0.315963	0.58462
AGAP005662	786.692	0.187783	0.187888	0.999441	0.317581	0.58462
AGAP006254	661.069	0.222663	0.222259	1.00182	0.316431	0.58462
AGAP006974	876.66	-0.172827	0.172778	-1.00028	0.317174	0.58462
AGAP007131	374.186	0.243346	0.242764	1.0024	0.316152	0.58462
AGAP007699	4347.4	0.158301	0.157812	1.0031	0.315813	0.58462
AGAP008118	202.591	0.269662	0.268862	1.00297	0.315874	0.58462
AGAP009053	375.812	-0.24156	0.241795	-0.999026	0.317782	0.584633
AGAP009051	8011.78	-0.151777	0.152074	-0.998047	0.318256	0.58515
AGAP011174	820.828	-0.175651	0.176079	-0.997568	0.318489	0.585221
AGAP003092	416.195	-0.181181	0.181834	-0.996412	0.31905	0.585562
AGAP004192	4152.89	-0.191158	0.19192	-0.99603	0.319236	0.585562
AGAP005160	810.095	0.254632	0.255658	0.995987	0.319256	0.585562
AGAP005376	1043.93	0.153295	0.154028	0.995246	0.319617	0.585867
AGAP007912	235.139	0.198321	0.199552	0.993828	0.320307	0.586775
AGAP000365	869.002	-0.209322	0.210903	-0.992503	0.320952	0.587601
AGAP007172	4260.39	0.163959	0.165431	0.991106	0.321634	0.588295
AGAP012168	310.559	0.268439	0.270896	0.990927	0.321721	0.588295
AGAP000672	1020.39	-0.152681	0.154205	-0.990119	0.322116	0.588642
AGAP001519	310.292	0.210637	0.212905	0.989343	0.322495	0.588642
AGAP004283	584.906	-0.204778	0.206949	-0.989511	0.322413	0.588642
AGAP007325	539.804	0.190355	0.192518	0.988763	0.322779	0.588804
AGAP001810	484.964	-0.174986	0.177126	-0.98792	0.323192	0.589002
AGAP006398	6385.55	0.176746	0.179083	0.986947	0.323668	0.589002
AGAP007849	2654.54	-0.179504	0.18185	-0.9871	0.323594	0.589002
AGAP010297	445.571	0.165907	0.168007	0.987503	0.323396	0.589002
AGAP012523	478.505	0.172024	0.174534	0.985614	0.324322	0.589837
AGAP002371	649.946	0.242005	0.245687	0.985014	0.324617	0.590017
AGAP001700	330.943	-0.246456	0.250744	-0.982902	0.325656	0.591549
AGAP000749	737.823	-0.171912	0.175037	-0.982147	0.326027	0.591868
AGAP001452	246.004	0.248953	0.253823	0.980815	0.326684	0.592704
AGAP003663	2650.36	0.196461	0.200503	0.97984	0.327165	0.59322
AGAP011893	990.281	-0.152885	0.156241	-0.97852	0.327817	0.594045
AGAP003549	324.281	-0.202905	0.207854	-0.976188	0.328971	0.59578
AGAP004918	11249.2	-0.183241	0.187924	-0.97508	0.329521	0.596416
AGAP001738	376.886	0.209651	0.21516	0.974395	0.32986	0.596572
AGAP004050	882.848	-0.174727	0.179371	-0.97411	0.330002	0.596572
AGAP002173	250.664	-0.201843	0.207647	-0.97205	0.331026	0.59765
AGAP005813	1520.28	0.167429	0.172189	0.972351	0.330876	0.59765
AGAP005841	653.449	0.197128	0.202866	0.971716	0.331192	0.59765
AGAP001217	393.989	-0.187673	0.193386	-0.97046	0.331817	0.59842
AGAP008620	286.544	-0.210717	0.217535	-0.968657	0.332716	0.599684
AGAP008297	997.708	-0.161268	0.166563	-0.968209	0.33294	0.599729
AGAP011551	414.538	-0.202684	0.209549	-0.967241	0.333424	0.600242
AGAP007553	1573.8	-0.210707	0.217963	-0.966709	0.333689	0.600363
AGAP010383	52806.6	-0.152651	0.15803	-0.965967	0.334061	0.600673
AGAP006783	259.974	-0.178001	0.184449	-0.965044	0.334523	0.601145
AGAP001421	410.369	0.169251	0.175987	0.961723	0.336189	0.602913
AGAP001492	311.253	-0.183537	0.190706	-0.962411	0.335843	0.602913
AGAP003893	317.124	0.253141	0.2633	0.961418	0.336342	0.602913
AGAP007725	554.984	0.16832	0.174948	0.962116	0.335991	0.602913
AGAP010132	1500.99	-0.188118	0.195733	-0.961094	0.336505	0.602913
AGAP006108	314.514	0.267617	0.278777	0.95997	0.337071	0.602943
AGAP009204	2469.51	-0.161001	0.167655	-0.960311	0.336899	0.602943
AGAP012445	1136.14	-0.162679	0.16948	-0.95987	0.337121	0.602943
AGAP007732	9595.14	-0.144724	0.15145	-0.955585	0.339282	0.60609
AGAP008922	6016.21	0.204242	0.213664	0.955904	0.339121	0.60609
AGAP001043	374.039	0.222388	0.232826	0.955165	0.339494	0.606111
AGAP003732	411.05	0.202077	0.211698	0.954553	0.339804	0.606304
AGAP001007	193.991	-0.209514	0.220348	-0.950833	0.341689	0.608152
AGAP001392	731.498	-0.193612	0.20369	-0.950524	0.341846	0.608152
AGAP002127	302.71	0.234946	0.247167	0.950555	0.34183	0.608152
AGAP007028	1318.7	0.159164	0.167404	0.950779	0.341716	0.608152
AGAP007784	2110.44	-0.14496	0.152267	-0.95201	0.341092	0.608152
AGAP004469	354.311	-0.192594	0.2028	-0.949677	0.342276	0.608558
AGAP013167	240.89	0.194578	0.205101	0.948691	0.342778	0.609091
AGAP000014	282.321	-0.264717	0.279302	-0.94778	0.343241	0.609556
AGAP010338	377.931	-0.194872	0.205804	-0.946883	0.343698	0.610009
AGAP004636	1538.87	-0.179687	0.189975	-0.945841	0.344229	0.610241
AGAP005961	345.785	-0.182868	0.193341	-0.945831	0.344235	0.610241
AGAP010072	287.852	-0.197052	0.208478	-0.945193	0.34456	0.610241
AGAP013386	227.484	0.235366	0.249054	0.945042	0.344638	0.610241
AGAP012304	2327.01	-0.148758	0.15759	-0.943955	0.345193	0.610635
AGAP012513	971.353	-0.168651	0.178691	-0.943815	0.345264	0.610635
AGAP010436	1004.5	-0.181804	0.192918	-0.942389	0.345994	0.611566
AGAP005462	757.853	-0.170871	0.181419	-0.941859	0.346265	0.611687
AGAP000952	15763.2	-0.162363	0.172558	-0.940919	0.346747	0.61218
AGAP009119	301.336	-0.183178	0.194864	-0.940027	0.347203	0.612628
AGAP004261	441.888	0.198747	0.212188	0.936653	0.348937	0.614908
AGAP004431	211.008	-0.190066	0.202991	-0.936324	0.349106	0.614908
AGAP007340	715.854	-0.204417	0.218318	-0.936328	0.349104	0.614908
AGAP000498	379.653	0.167017	0.178603	0.935131	0.349721	0.615117
AGAP001426	232.037	0.217536	0.232662	0.934989	0.349794	0.615117
AGAP011637	268.575	0.177991	0.190384	0.934906	0.349837	0.615117
AGAP000434	299.879	0.204713	0.219508	0.932599	0.351027	0.615401
AGAP000909	1303.41	-0.17296	0.185209	-0.933864	0.350374	0.615401
AGAP001746	357.175	0.179428	0.192473	0.932223	0.351221	0.615401
AGAP005102	267.335	0.182364	0.195388	0.933343	0.350643	0.615401
AGAP012374	2307.72	-0.176642	0.189346	-0.932905	0.350869	0.615401
AGAP028371	60667.1	-0.197697	0.211801	-0.933408	0.350609	0.615401
AGAP002501	240.511	-0.179639	0.193276	-0.92944	0.352661	0.616851
AGAP005414	283.14	-0.179907	0.193426	-0.930107	0.352316	0.616851
AGAP007531	197.903	-0.201165	0.216429	-0.929473	0.352644	0.616851
AGAP005425	271.502	0.235121	0.253354	0.928033	0.353391	0.617768
AGAP000700	306.964	-0.165036	0.178393	-0.925129	0.354899	0.618982
AGAP002804	2500.27	-0.292958	0.316381	-0.925967	0.354463	0.618982
AGAP007220	226.752	0.180927	0.195452	0.925685	0.354609	0.618982
AGAP011484	1734.02	-0.183899	0.198784	-0.925117	0.354905	0.618982
AGAP012317	361.63	-0.209532	0.226755	-0.924045	0.355463	0.619597
AGAP010356	645.901	-0.192639	0.208587	-0.923541	0.355725	0.619697
AGAP003325	10630.5	-0.165831	0.18004	-0.921078	0.35701	0.620145
AGAP005005	911.111	0.166123	0.18034	0.921165	0.356964	0.620145
AGAP007218	3390.38	0.149237	0.162021	0.921099	0.356999	0.620145
AGAP011615	339.436	-0.26396	0.286111	-0.922579	0.356227	0.620145
AGAP011843	209.838	0.193311	0.209771	0.921534	0.356771	0.620145
AGAP005108	3593.86	0.150841	0.1642	0.918647	0.35828	0.62128
AGAP007477	236.431	0.177071	0.192587	0.919433	0.357869	0.62128
AGAP012464	271.567	-0.191966	0.208961	-0.918668	0.358269	0.62128
AGAP004301	258.09	-0.190034	0.207002	-0.91803	0.358603	0.621483
AGAP007503	421.753	0.193279	0.2108	0.91688	0.359205	0.621812
AGAP010343	461.076	0.19127	0.208585	0.91699	0.359148	0.621812
AGAP006065	196.331	0.192377	0.210259	0.914954	0.360216	0.622491
AGAP010479	8030.82	0.144241	0.157586	0.915319	0.360024	0.622491
AGAP011350	271.781	-0.188276	0.205719	-0.915211	0.360081	0.622491
AGAP000301	373.189	-0.235115	0.257303	-0.913765	0.36084	0.623213
AGAP003063	466.118	-0.181381	0.198824	-0.912268	0.361628	0.623311
AGAP004214	1051.06	0.14845	0.162865	0.911486	0.362039	0.623311
AGAP004440	2905.13	0.179603	0.197387	0.909903	0.362874	0.623311
AGAP005845	3252.51	0.218653	0.240201	0.91029	0.36267	0.623311
AGAP007621	3985.75	-0.16285	0.179008	-0.909737	0.362961	0.623311
AGAP007938	1172.93	-0.174919	0.192221	-0.909991	0.362827	0.623311
AGAP008770	564.844	0.225246	0.247053	0.911732	0.36191	0.623311
AGAP009614	194.914	-0.190662	0.209568	-0.909788	0.362934	0.623311
AGAP011359	590.751	-0.152169	0.16709	-0.910698	0.362454	0.623311
AGAP011638	224.97	0.217221	0.238181	0.912003	0.361767	0.623311
AGAP008804	918.354	-0.164233	0.18065	-0.909123	0.363285	0.623513
AGAP005421	417.85	0.169843	0.187255	0.907017	0.364398	0.625066
AGAP000713	386.235	-0.195291	0.215748	-0.905182	0.365369	0.626104
AGAP002024	213.177	0.257274	0.284402	0.904613	0.365671	0.626104
AGAP007674	1425.74	0.203131	0.224626	0.904308	0.365832	0.626104
AGAP008226	255.351	-0.176031	0.194622	-0.904473	0.365745	0.626104
AGAP001208	494.085	-0.173706	0.19231	-0.903262	0.366387	0.62657
AGAP004158	341.476	-0.183124	0.202792	-0.903012	0.366519	0.62657
AGAP011107	2586.38	0.174166	0.192998	0.902424	0.366832	0.626749
AGAP004484	1771	-0.167426	0.185701	-0.901591	0.367274	0.627149
AGAP001675	529.931	-0.170864	0.190004	-0.899265	0.368511	0.628864
AGAP009052	2261.86	-0.182807	0.203363	-0.898921	0.368695	0.628864
AGAP001346	1909.24	-0.162956	0.182032	-0.895207	0.370676	0.631887
AGAP005423	1103.84	-0.170877	0.191149	-0.893944	0.371352	0.63234
AGAP007586	195.082	-0.17806	0.199189	-0.893927	0.371361	0.63234
AGAP009094	281.367	0.165882	0.185715	0.893206	0.371747	0.632526
AGAP010517	916.085	-0.162961	0.182579	-0.892549	0.372099	0.632526
AGAP013014	222.346	0.244198	0.273585	0.892585	0.37208	0.632526
AGAP000304	275.688	-0.16195	0.18176	-0.891008	0.372925	0.633574
AGAP001475	538.884	-0.167205	0.187954	-0.889607	0.373677	0.634137
AGAP006664	688.789	-0.155257	0.174496	-0.889749	0.373601	0.634137
AGAP009492	464.354	0.156086	0.175929	0.887205	0.374968	0.635971
AGAP006961	322.9	0.188908	0.213063	0.88663	0.375278	0.63614
AGAP006472	415.913	0.18914	0.213499	0.885904	0.375669	0.636445
AGAP007634	240.668	0.170478	0.192744	0.88448	0.376437	0.636513
AGAP009685	260.852	0.190071	0.214777	0.884969	0.376173	0.636513
AGAP010131	3058.46	0.231357	0.261637	0.884266	0.376552	0.636513
AGAP010564	343.179	-0.194845	0.22032	-0.884375	0.376494	0.636513
AGAP001823	15578.2	-0.136206	0.154116	-0.883789	0.37681	0.636592
AGAP001797	3049.15	-0.1394	0.158088	-0.881788	0.377891	0.638061
AGAP010876	3256.68	0.132444	0.150443	0.88036	0.378665	0.63901
AGAP005683	208.308	-0.188362	0.214687	-0.877378	0.380281	0.639953
AGAP009537	12628.5	-0.147827	0.168192	-0.878918	0.379446	0.639953
AGAP011284	4282.67	-0.163778	0.186669	-0.877375	0.380283	0.639953
AGAP011423	1173.66	-0.162241	0.184751	-0.87816	0.379857	0.639953
AGAP012006	205.525	0.198841	0.226494	0.877908	0.379993	0.639953
AGAP000272	617.662	-0.154731	0.176526	-0.876531	0.380741	0.640366
AGAP001588	9708.33	0.126755	0.144713	0.875902	0.381083	0.640585
AGAP004071	1863.93	0.246427	0.281902	0.874157	0.382033	0.641467
AGAP011925	219.362	0.215951	0.24697	0.874401	0.3819	0.641467
AGAP001813	2845.32	-0.14062	0.161228	-0.872181	0.38311	0.641847
AGAP004136	506.75	0.2224	0.254881	0.872563	0.382901	0.641847
AGAP005757	7218.14	-0.16346	0.187356	-0.872455	0.38296	0.641847
AGAP006385	219203	-0.283218	0.324371	-0.87313	0.382592	0.641847
AGAP012115	283.241	0.230542	0.264493	0.871636	0.383407	0.641989
AGAP005711	207.674	0.19722	0.226438	0.870969	0.383771	0.642242
AGAP009564	942.314	-0.164257	0.188849	-0.869778	0.384421	0.642974
AGAP002245	3879.71	-0.159807	0.184002	-0.868508	0.385116	0.643297
AGAP007121	3538.5	-0.146292	0.168408	-0.868676	0.385024	0.643297
AGAP009998	14112.8	-0.162733	0.187425	-0.868257	0.385254	0.643297
AGAP004685	599.69	0.18393	0.211987	0.86765	0.385586	0.643496
AGAP010226	1028.53	0.148242	0.170973	0.867049	0.385915	0.643689
AGAP003338	795.49	-0.161467	0.186704	-0.864831	0.387131	0.645361
AGAP009525	222.49	-0.180558	0.209201	-0.863086	0.38809	0.645534
AGAP011080	280.792	0.193328	0.223935	0.863319	0.387962	0.645534
AGAP012401	14148.4	0.128701	0.149017	0.863668	0.38777	0.645534
AGAP013128	304.209	-0.179828	0.208131	-0.864015	0.387579	0.645534
AGAP007181	360.213	0.179374	0.208139	0.861798	0.388799	0.646357
AGAP003036	225.209	0.175505	0.204429	0.85851	0.390611	0.648298
AGAP011483	377.816	0.195866	0.228112	0.858636	0.390541	0.648298
AGAP012330	264.473	-0.159194	0.185393	-0.858683	0.390515	0.648298
AGAP008001	2664.58	0.149271	0.174137	0.857206	0.391331	0.649136
AGAP009032	327.409	-0.170997	0.199623	-0.856603	0.391664	0.649332
AGAP012135	599.368	-0.153298	0.179048	-0.856185	0.391895	0.649359
AGAP002400	276.118	0.159978	0.187015	0.855429	0.392314	0.649591
AGAP004792	295.87	0.178265	0.208459	0.855154	0.392466	0.649591
AGAP010268	365.641	0.160652	0.188053	0.854293	0.392943	0.650024
AGAP009156	2661.19	-0.128588	0.150702	-0.853263	0.393514	0.650612
AGAP011825	242.412	0.185406	0.217462	0.852589	0.393887	0.650873
AGAP006755	597.363	-0.144569	0.169846	-0.851179	0.39467	0.65181
AGAP009625	312.73	0.209137	0.245841	0.8507	0.394936	0.651893
AGAP007643	8201.38	-0.124939	0.14722	-0.848656	0.396073	0.653412
AGAP002655	2370.51	0.136602	0.161378	0.84647	0.39729	0.655063
AGAP001549	306.65	0.17311	0.206044	0.840164	0.400817	0.655152
AGAP002407	343.141	-0.177013	0.210474	-0.841019	0.400337	0.655152
AGAP002484	613.662	-0.145772	0.173392	-0.840705	0.400513	0.655152
AGAP003020	509.865	-0.172229	0.204394	-0.842632	0.399434	0.655152
AGAP003753	246.371	0.211644	0.250335	0.845441	0.397865	0.655152
AGAP004408	438.317	0.16089	0.191049	0.842139	0.39971	0.655152
AGAP004698	212.005	0.163767	0.194643	0.841369	0.400141	0.655152
AGAP004710	1015.18	-0.176991	0.210581	-0.840488	0.400635	0.655152
AGAP004885	272.758	-0.160026	0.18984	-0.842951	0.399256	0.655152
AGAP005486	452.095	0.160092	0.189414	0.845198	0.398	0.655152
AGAP005528	1258.37	-0.148664	0.176762	-0.84104	0.400326	0.655152
AGAP006520	329.98	0.245597	0.290944	0.844138	0.398592	0.655152
AGAP007967	222.236	0.179484	0.212924	0.842946	0.399259	0.655152
AGAP008345	679.481	0.193239	0.229461	0.842143	0.399708	0.655152
AGAP008821	1249.91	0.189274	0.224924	0.841505	0.400065	0.655152
AGAP028382	7634.84	-0.191811	0.227294	-0.843893	0.398729	0.655152
AGAP000462	5085.32	0.152936	0.182282	0.839008	0.401465	0.655857
AGAP007620	333.421	0.159165	0.189809	0.838556	0.401718	0.655916
AGAP006039	248.432	-0.177776	0.212109	-0.838135	0.401955	0.655946
AGAP002461	198.792	0.257569	0.308561	0.834742	0.403863	0.658705
AGAP003901	347.766	0.227619	0.273964	0.830836	0.406066	0.661227
AGAP005263	1239.49	0.128034	0.153983	0.831483	0.405701	0.661227
AGAP007717	244.507	0.212252	0.255443	0.830917	0.406021	0.661227
AGAP001368	431.287	0.183787	0.221376	0.830201	0.406425	0.661455
AGAP004470	636.294	-0.147686	0.178183	-0.828844	0.407193	0.662328
AGAP011690	434.291	-0.148424	0.179154	-0.828476	0.407401	0.662328
AGAP012587	1420.78	-0.137547	0.166622	-0.8255	0.409088	0.664713
AGAP005523	418.243	0.151838	0.184166	0.824467	0.409674	0.665308
AGAP001497	678.45	0.162231	0.197363	0.821993	0.411081	0.667233
AGAP001688	201.866	0.167456	0.204086	0.820518	0.411921	0.667605
AGAP002883	691.255	-0.154736	0.188616	-0.82038	0.412	0.667605
AGAP007162	1147.69	-0.165702	0.201903	-0.820705	0.411815	0.667605
AGAP008666	276.907	0.181474	0.2213	0.820038	0.412194	0.667605
AGAP003212	581.242	0.149997	0.183097	0.819223	0.412659	0.667904
AGAP004744	2569.41	-0.125806	0.153767	-0.818163	0.413264	0.667904
AGAP009431	8925.04	-0.162224	0.198248	-0.818289	0.413192	0.667904
AGAP010220	1279.8	0.145742	0.178126	0.818197	0.413245	0.667904
AGAP010471	5205.48	-0.142132	0.174023	-0.816745	0.414074	0.668855
AGAP002016	275.771	-0.170373	0.208865	-0.815711	0.414665	0.669451
AGAP008662	392.937	-0.187269	0.229691	-0.815307	0.414897	0.669467
AGAP011581	678.005	-0.162787	0.200071	-0.813646	0.415848	0.670644
AGAP005920	245.322	0.155648	0.191551	0.812563	0.416469	0.670928
AGAP008314	302.875	0.197338	0.242743	0.81295	0.416246	0.670928
AGAP001438	541.366	0.179032	0.220578	0.811647	0.416994	0.67106
AGAP003365	251.371	0.183567	0.226166	0.811645	0.416995	0.67106
AGAP010578	680.079	0.202587	0.25014	0.809894	0.418001	0.67232
AGAP012008	399.155	0.202802	0.250688	0.808983	0.418525	0.672805
AGAP004164	2627.35	-0.148796	0.184127	-0.808115	0.419024	0.673043
AGAP011948	313.964	-0.174706	0.216234	-0.80795	0.419119	0.673043
AGAP008204	207.476	-0.171017	0.212034	-0.806558	0.419921	0.673614
AGAP009265	286.968	0.214285	0.265634	0.806692	0.419844	0.673614
AGAP006459	6354.3	-0.119853	0.149053	-0.804098	0.421341	0.675293
AGAP009823	911.236	-0.169432	0.210745	-0.803969	0.421415	0.675293
AGAP004682	283.336	0.151721	0.189101	0.802326	0.422364	0.676455
AGAP000457	244.489	-0.166398	0.207745	-0.800973	0.423147	0.67699
AGAP012053	919.024	-0.136907	0.170885	-0.801164	0.423037	0.67699
AGAP008715	260.18	-0.182916	0.228598	-0.800166	0.423615	0.67738
AGAP002419	348.695	-0.164622	0.206074	-0.798848	0.424378	0.678241
AGAP005400	906.18	0.163137	0.204387	0.798176	0.424769	0.678506
AGAP005824	409.457	-0.161252	0.202126	-0.797779	0.424999	0.678515
AGAP004349	2280.5	0.168436	0.211549	0.796205	0.425913	0.679333
AGAP005581	1199.35	-0.173129	0.217465	-0.796122	0.425961	0.679333
AGAP006119	500.081	-0.173647	0.218452	-0.794901	0.426671	0.679867
AGAP008433	1220.19	-0.160943	0.2026	-0.794386	0.426971	0.679867
AGAP010579	1718.47	-0.145002	0.182534	-0.794385	0.426972	0.679867
AGAP005192	442.039	0.199107	0.250952	0.793407	0.427541	0.680414
AGAP000119	213.79	-0.16286	0.205443	-0.792723	0.427939	0.680689
AGAP002688	371.02	-0.162014	0.205051	-0.790117	0.42946	0.682395
AGAP004745	222.331	0.161488	0.204386	0.79011	0.429463	0.682395
AGAP006630	1242.21	-0.161026	0.204021	-0.789262	0.429959	0.682823
AGAP003656	1733.25	0.173113	0.219444	0.78887	0.430188	0.682827
AGAP004523	229.102	0.155239	0.197014	0.787962	0.430719	0.682952
AGAP012195	217.344	0.174895	0.22189	0.788205	0.430577	0.682952
AGAP008577	500.203	-0.163805	0.208057	-0.78731	0.4311	0.683198
AGAP004224	258.475	-0.15654	0.199054	-0.786417	0.431623	0.683667
AGAP010445	858.733	-0.128732	0.16385	-0.78567	0.432061	0.684002
AGAP007143	429.989	0.156558	0.199675	0.784062	0.433004	0.684777
AGAP011582	264.735	0.157337	0.200645	0.784153	0.432951	0.684777
AGAP001424	3510.65	-0.150071	0.191774	-0.782541	0.433897	0.685379
AGAP011383	348.715	0.149767	0.191426	0.782374	0.433995	0.685379
AGAP012261	2355.62	-0.15617	0.199641	-0.782253	0.434066	0.685379
AGAP010253	1181.03	-0.152441	0.194999	-0.781754	0.434359	0.685483
AGAP003857	944.294	0.131146	0.16799	0.780677	0.434992	0.68596
AGAP005210	225.542	0.157432	0.201715	0.780469	0.435115	0.68596
AGAP001099	264.089	0.185703	0.238059	0.780073	0.435348	0.685968
AGAP010151	954.89	0.153985	0.197507	0.779643	0.435601	0.686009
AGAP002627	440.969	-0.152323	0.195488	-0.779192	0.435867	0.68607
AGAP009172	1117.87	-0.120728	0.155043	-0.778677	0.43617	0.686189
AGAP001944	226.425	0.162094	0.208543	0.777267	0.437001	0.686355
AGAP010050	803.536	0.14898	0.191748	0.776956	0.437185	0.686355
AGAP011448	452.092	-0.148536	0.191064	-0.777416	0.436913	0.686355
AGAP011733	434.435	-0.14404	0.185243	-0.777571	0.436822	0.686355
AGAP006953	252.516	-0.176764	0.227744	-0.776151	0.43766	0.686743
AGAP000985	352.407	0.182372	0.2359	0.773091	0.439469	0.688866
AGAP001211	662.792	-0.130429	0.168672	-0.773266	0.439365	0.688866
AGAP010821	297.157	0.15072	0.195391	0.77138	0.440482	0.690095
AGAP001285	418.12	-0.164721	0.213951	-0.769899	0.44136	0.690306
AGAP002101	1006.93	-0.142717	0.185663	-0.768688	0.442078	0.690306
AGAP002299	227.633	-0.144377	0.187879	-0.768456	0.442216	0.690306
AGAP003818	263.506	-0.162799	0.211318	-0.770398	0.441064	0.690306
AGAP006269	202.082	0.151208	0.196479	0.769589	0.441544	0.690306
AGAP009238	414.439	0.148283	0.192854	0.768888	0.44196	0.690306
AGAP010405	288.781	-0.163192	0.212036	-0.769644	0.441511	0.690306
AGAP004089	216.157	0.160345	0.208862	0.767707	0.442661	0.690643
AGAP007610	232.286	-0.153674	0.200694	-0.765711	0.443848	0.691423
AGAP010233	841.201	-0.140257	0.18311	-0.765969	0.443695	0.691423
AGAP011172	378.721	-0.142906	0.18651	-0.766212	0.44355	0.691423
AGAP005118	315.271	0.169944	0.222252	0.764646	0.444482	0.691807
AGAP012996	546.625	-0.139038	0.181862	-0.764528	0.444553	0.691807
AGAP009647	1152.71	-0.157883	0.207146	-0.762181	0.445952	0.693524
AGAP010973	1608.88	0.129304	0.169711	0.761907	0.446115	0.693524
AGAP010588	1459.16	0.125984	0.165762	0.760029	0.447238	0.69491
AGAP010159	650.282	0.143879	0.18945	0.759455	0.44758	0.695085
AGAP002626	286.468	0.14867	0.196158	0.75791	0.448505	0.6954
AGAP004668	253.341	0.156258	0.206257	0.75759	0.448697	0.6954
AGAP010499	734.638	-0.147663	0.194915	-0.757576	0.448705	0.6954
AGAP013136	1030.23	0.12569	0.165735	0.758377	0.448225	0.6954
AGAP002752	942.559	-0.130892	0.173063	-0.756324	0.449455	0.696205
AGAP009445	337.525	-0.139409	0.184748	-0.754589	0.450496	0.69746
AGAP004864	556.52	0.127187	0.169357	0.751001	0.452652	0.700439
AGAP002253	345.38	0.170022	0.22659	0.750353	0.453042	0.700684
AGAP003219	621.074	0.134862	0.180236	0.74825	0.454309	0.702283
AGAP011996	654.362	0.188345	0.251898	0.747705	0.454638	0.702432
AGAP004817	775.892	0.145531	0.195459	0.74456	0.456538	0.705006
AGAP005973	215.157	0.156202	0.210422	0.742326	0.45789	0.70626
AGAP010606	1094.68	0.143226	0.193011	0.74206	0.458051	0.70626
AGAP010854	21094.7	-0.115022	0.154848	-0.742808	0.457598	0.70626
AGAP010427	360.667	0.183417	0.247539	0.740963	0.458716	0.706924
AGAP009334	8102.67	-0.108716	0.146834	-0.7404	0.459057	0.707089
AGAP002693	1456.72	0.126248	0.170668	0.739732	0.459463	0.707352
AGAP001995	1500.32	-0.132926	0.179922	-0.738799	0.460029	0.707863
AGAP004684	391.358	-0.139694	0.18922	-0.738261	0.460356	0.708005
AGAP009189	233.39	-0.172567	0.233962	-0.737585	0.460767	0.70811
AGAP012041	257.998	0.140295	0.190261	0.737377	0.460893	0.70811
AGAP000997	296.713	-0.172016	0.234135	-0.734687	0.46253	0.709542
AGAP001633	247.87	0.149484	0.203424	0.734839	0.462438	0.709542
AGAP012302	2246.44	0.183368	0.249425	0.735161	0.462241	0.709542
AGAP007917	323.746	-0.139461	0.190356	-0.732629	0.463785	0.710868
AGAP011802	17107.7	-0.146518	0.200025	-0.732496	0.463866	0.710868
AGAP005531	231.456	-0.161575	0.220917	-0.731381	0.464547	0.71116
AGAP005615	440.399	0.153184	0.209546	0.731027	0.464763	0.71116
AGAP007626	220.904	0.144431	0.197375	0.731762	0.464314	0.71116
AGAP007768	5382.71	-0.133681	0.183003	-0.730484	0.465094	0.711307
AGAP009742	914.68	0.164749	0.226107	0.728632	0.466227	0.712678
AGAP012142	229.252	0.150055	0.206351	0.727185	0.467113	0.713671
AGAP002351	221.549	0.19942	0.274702	0.72595	0.46787	0.713897
AGAP006366	954.95	0.150509	0.207485	0.7254	0.468207	0.713897
AGAP008907	261.06	-0.137994	0.190223	-0.725435	0.468185	0.713897
AGAP010074	358.592	-0.135519	0.186776	-0.725572	0.468101	0.713897
AGAP002320	259.48	-0.142962	0.197283	-0.724652	0.468666	0.714236
AGAP001865	297.74	-0.148278	0.205127	-0.722855	0.469769	0.715556
AGAP012770	397.729	0.13398	0.185826	0.720996	0.470912	0.716935
AGAP006416	18908	-0.144375	0.200501	-0.720069	0.471483	0.717219
AGAP012371	265.604	-0.141968	0.197199	-0.719922	0.471573	0.717219
AGAP002956	313.211	0.138023	0.192076	0.718584	0.472397	0.71811
AGAP004818	253.019	-0.147492	0.205971	-0.71608	0.473942	0.719734
AGAP010510	194.992	0.218259	0.30468	0.716353	0.473773	0.719734
AGAP001500	246.088	0.14944	0.209119	0.714618	0.474845	0.720013
AGAP002047	252.997	0.159956	0.224074	0.713852	0.475319	0.720013
AGAP002439	261.069	-0.137931	0.192904	-0.715022	0.474596	0.720013
AGAP002643	2060.92	0.148346	0.207493	0.714947	0.474642	0.720013
AGAP003676	213.599	0.158163	0.221488	0.714096	0.475168	0.720013
AGAP008292	158096	0.117427	0.164612	0.713358	0.475624	0.720115
AGAP012148	692.565	-0.12601	0.176933	-0.712192	0.476346	0.720846
AGAP004532	790.168	-0.127837	0.179757	-0.711164	0.476982	0.721087
AGAP006281	291.942	-0.165418	0.232542	-0.711346	0.47687	0.721087
AGAP008929	1536.72	-0.111577	0.157392	-0.70891	0.47838	0.722838
AGAP010865	363.816	0.148961	0.210443	0.707848	0.47904	0.723472
[truncated: 11,547 more rows]

## Sheet: 24h
Gene ID	baseMean	log2FoldChange	lfcSE	stat	pvalue	padj
AGAP007374	7512.83	-1.94997	0.229433	-8.49908	1.91095e-17	1.76209e-13
AGAP005335	560.619	-2.21479	0.264511	-8.37316	5.60923e-17	1.84965e-13
AGAP008645	17426.2	-2.84688	0.341726	-8.33089	8.02365e-17	1.84965e-13
AGAP011047	372.538	-2.53739	0.304395	-8.33586	7.69365e-17	1.84965e-13
AGAP007745	53399.1	-2.56352	0.322461	-7.94984	1.86749e-15	3.44402e-12
AGAP005334	525.236	-2.33234	0.301211	-7.74322	9.69306e-15	1.48966e-11
AGAP007747	36978.5	-2.29088	0.297489	-7.70071	1.35316e-14	1.7825e-11
AGAP006342	2330.53	-2.29886	0.302	-7.6121	2.69673e-14	3.10832e-11
AGAP010863	331.853	-2.38207	0.323527	-7.36282	1.80068e-13	1.8449e-10
AGAP001212	4830.55	-1.73842	0.240457	-7.22964	4.84286e-13	4.4656e-10
AGAP006343	2945.33	-2.21917	0.364676	-6.08532	1.16256e-09	9.42364e-07
AGAP006432	83871.1	-1.62528	0.267458	-6.07676	1.22637e-09	9.42364e-07
AGAP000574	384.596	-1.95431	0.326247	-5.99028	2.09478e-09	1.36247e-06
AGAP001203	324.52	1.58865	0.265477	5.98415	2.17519e-09	1.36247e-06
AGAP005242	372.645	-1.85497	0.310139	-5.9811	2.21636e-09	1.36247e-06
AGAP013255	2648.76	-1.24854	0.214382	-5.82391	5.74853e-09	3.31295e-06
AGAP000693	7281.93	-1.85845	0.32873	-5.65341	1.57293e-08	8.53173e-06
AGAP008731	10189	-1.70315	0.313568	-5.43153	5.58738e-08	2.86229e-05
AGAP004916	2505.51	-1.26395	0.235529	-5.36641	8.03178e-08	3.89795e-05
AGAP008113	1062.14	-1.56724	0.295647	-5.30104	1.15146e-07	5.30879e-05
AGAP012296	2831.9	-1.71832	0.330526	-5.19873	2.00655e-07	8.81066e-05
AGAP006718	268.345	-1.80316	0.349316	-5.16198	2.44354e-07	0.000102418
AGAP013202	7355.09	-1.60385	0.316982	-5.05976	4.19776e-07	0.000168294
AGAP006194	5209.09	-1.40429	0.285253	-4.92297	8.52417e-07	0.000314405
AGAP009313	58375.5	-1.09326	0.221988	-4.92486	8.44203e-07	0.000314405
AGAP000694	54390.8	-1.29366	0.263364	-4.91204	9.01333e-07	0.000319661
AGAP011352	7893.5	-1.38915	0.283316	-4.90318	9.42955e-07	0.000322036
AGAP002643	7598.03	-1.72941	0.353284	-4.89523	9.8189e-07	0.000323357
AGAP000570	15674.9	-1.18681	0.246235	-4.81983	1.4368e-06	0.000456852
AGAP002393	806.192	-1.1581	0.241319	-4.79902	1.59444e-06	0.000490079
AGAP006795	91812.6	-1.21167	0.25287	-4.79169	1.6538e-06	0.000491926
AGAP002883	1129.93	-1.43818	0.305947	-4.70074	2.59218e-06	0.000703015
AGAP003181	517.069	-1.05667	0.224565	-4.70542	2.53341e-06	0.000703015
AGAP006195	1052.24	-1.37061	0.291311	-4.70496	2.5392e-06	0.000703015
AGAP010934	885.347	-1.33174	0.286474	-4.64875	3.33948e-06	0.00087981
AGAP005728	1620	-1.2197	0.264788	-4.60635	4.09806e-06	0.00104967
AGAP013252	86.4339	-1.7004	0.374043	-4.546	5.46744e-06	0.00136257
AGAP008373	4173.16	-1.24633	0.277132	-4.49722	6.88469e-06	0.00167062
AGAP004918	18053.6	-1.12358	0.250468	-4.48592	7.26007e-06	0.00171654
AGAP003139	260.44	-1.33158	0.297232	-4.47994	7.46641e-06	0.00172119
AGAP006796	9736.1	-1.1408	0.257475	-4.43074	9.39116e-06	0.00211209
AGAP006427	638.746	-1.51733	0.344815	-4.40041	1.08044e-05	0.00237209
AGAP010816	382.086	-1.47881	0.336714	-4.3919	1.12366e-05	0.00240959
AGAP002323	499.822	-1.30575	0.302471	-4.31695	1.58197e-05	0.00331531
AGAP007347	2352.06	-1.6428	0.381518	-4.30595	1.6627e-05	0.00340706
AGAP006521	2854.79	-1.19837	0.27992	-4.2811	1.8597e-05	0.00372789
AGAP000807	1122.31	-1.17817	0.276311	-4.26393	2.00859e-05	0.00394068
AGAP002865	46.1557	1.5738	0.372295	4.22729	2.36522e-05	0.00454369
AGAP010935	469.661	-1.07545	0.255439	-4.21021	2.55136e-05	0.00480125
AGAP008244	1527.85	-1.18774	0.291672	-4.07217	4.65765e-05	0.00858963
AGAP011305	5215.87	-1.14047	0.28349	-4.02297	5.74688e-05	0.0103906
AGAP001256	441.398	-1.33125	0.332103	-4.00853	6.10976e-05	0.0108342
AGAP007746	63.4546	-1.51289	0.380822	-3.97271	7.10608e-05	0.0123632
AGAP001563	586.057	-1.15407	0.297977	-3.87302	0.000107494	0.0183556
AGAP005526	38.4729	1.40007	0.365368	3.83196	0.000127129	0.0213137
AGAP000586	410.823	-1.36651	0.358641	-3.81023	0.000138838	0.0228611
AGAP002648	60.8486	1.39766	0.367362	3.8046	0.000142035	0.0229496
AGAP004895	1078.35	-1.0182	0.267906	-3.80059	0.000144353	0.0229496
AGAP002663	49.8724	-1.35969	0.359069	-3.7867	0.000152659	0.0233162
AGAP002851	79160.5	0.90968	0.240393	3.78413	0.000154244	0.0233162
AGAP010240	271.492	-1.06863	0.282078	-3.78841	0.000151612	0.0233162
AGAP007990	1108.74	-1.2078	0.321403	-3.75789	0.000171353	0.0254847
AGAP001610	921.456	-1.30449	0.350436	-3.72248	0.000197278	0.0288746
AGAP001660	63.8454	1.34587	0.364442	3.69297	0.000221648	0.0319346
AGAP011477	170.631	1.05022	0.286527	3.66535	0.000246996	0.0350393
AGAP013009	42.4162	1.32449	0.362866	3.6501	0.000262142	0.0366244
AGAP003944	43.8454	1.31982	0.363512	3.63075	0.000282599	0.0388933
AGAP009473	1370.22	-0.951629	0.262524	-3.62492	0.000289054	0.0391966
AGAP011302	26714.1	-0.819429	0.22675	-3.6138	0.000301745	0.0403245
AGAP001215	349.435	-1.19858	0.333785	-3.59089	0.000329555	0.042651
AGAP004376	2055.94	0.809702	0.22566	3.58815	0.000333031	0.042651
AGAP011052	1278.84	-0.819662	0.22826	-3.59092	0.000329518	0.042651
AGAP000376	126.749	-1.35312	0.379056	-3.56972	0.000357359	0.0445298
AGAP012745	3124.95	-1.14675	0.320946	-3.57303	0.000352874	0.0445298
AGAP002866	90.311	1.31126	0.367721	3.56589	0.000362619	0.0445828
AGAP006226	742.961	-0.830914	0.235761	-3.52439	0.000424463	0.0514996
AGAP013543	111512	-0.903991	0.257378	-3.51231	0.000444226	0.0531975
AGAP002635	53.7563	-1.34003	0.382893	-3.49974	0.000465719	0.05368
AGAP012586	53.903	1.32864	0.379611	3.50001	0.000465233	0.05368
AGAP012711	224.36	1.24849	0.356391	3.50314	0.0004598	0.05368
AGAP001672	44.2291	1.25686	0.360676	3.48473	0.000492637	0.0560816
AGAP013275	54.4005	1.2512	0.359513	3.48026	0.000500932	0.0563304
AGAP001321	11099.9	0.822869	0.238012	3.45726	0.0005457	0.0606253
AGAP007924	43.4869	1.22005	0.358115	3.40686	0.00065716	0.072139
AGAP011051	499.72	-0.798072	0.235946	-3.38243	0.000718472	0.0779416
AGAP001412	126.473	-1.12304	0.332416	-3.37842	0.000729036	0.0781679
AGAP011294	35294	-0.803048	0.238891	-3.36156	0.000775032	0.0818365
AGAP011807	1803.86	-0.823887	0.245245	-3.35944	0.000781001	0.0818365
AGAP004788	103.207	1.12042	0.334275	3.35178	0.000802929	0.0831888
AGAP011728	22.1317	1.20306	0.359406	3.34735	0.000815888	0.0835922
AGAP001718	111.778	-1.10978	0.33247	-3.33798	0.000843887	0.0855108
AGAP011824	11814.8	-1.17918	0.354155	-3.32957	0.000869809	0.0871794
AGAP002041	43.0186	1.17506	0.355478	3.30556	0.000947865	0.0939813
AGAP006736	248.937	-1.15158	0.349052	-3.29916	0.000969763	0.0951296
AGAP006380	5401.02	-1.00629	0.312453	-3.2206	0.00127922	0.124165
AGAP011326	419.883	-0.81048	0.253927	-3.19179	0.00141394	0.135812
AGAP009889	134.665	-1.04738	0.32884	-3.18509	0.00144708	0.137562
AGAP008310	2540.69	-0.907334	0.286376	-3.16833	0.00153319	0.144261
AGAP000427	33.7513	1.10171	0.35277	3.12302	0.00179003	0.166726
AGAP009189	1071.16	-0.959471	0.308268	-3.11246	0.00185535	0.171082
AGAP005065	33544.9	0.935501	0.302836	3.08913	0.00200741	0.183271
AGAP008100	568.459	-0.869049	0.281624	-3.08585	0.00202972	0.18349
AGAP000834	627.207	-0.975074	0.316707	-3.07879	0.00207842	0.186069
AGAP003610	35.4616	1.07007	0.34858	3.06979	0.00214207	0.189923
AGAP004563	23711.3	0.803206	0.261926	3.06653	0.00216557	0.190178
AGAP003178	1436.69	0.734128	0.241212	3.04349	0.00233849	0.201525
AGAP009224	3328.75	-1.03932	0.341356	-3.04468	0.00232924	0.201525
AGAP012838	660.146	0.892595	0.293618	3.03999	0.00236589	0.201999
AGAP006209	2944.95	0.610205	0.201915	3.02209	0.00251034	0.212366
AGAP001187	41.08	1.03847	0.34866	2.97846	0.00289698	0.23851
AGAP005627	6382.05	-0.788004	0.264423	-2.98008	0.00288169	0.23851
AGAP008179	944.73	0.936904	0.3144	2.97997	0.00288274	0.23851
AGAP009736	4013.66	-1.00636	0.339499	-2.96425	0.00303419	0.247595
AGAP010387	17692	-0.716484	0.242177	-2.95851	0.00309126	0.247865
AGAP012710	240.436	0.981581	0.33156	2.9605	0.00307144	0.247865
AGAP003942	92.8008	0.936949	0.317782	2.94841	0.00319418	0.251571
AGAP010039	3278.66	0.589416	0.200142	2.94499	0.00322967	0.251571
AGAP011620	22.5519	1.01687	0.345239	2.9454	0.00322535	0.251571
AGAP011840	1145.82	-0.970557	0.329743	-2.94337	0.00324661	0.251571
AGAP003039	1002.65	-0.898097	0.306144	-2.93358	0.0033508	0.256438
AGAP009173	2129.09	0.747369	0.255045	2.93034	0.00338591	0.256438
AGAP013521	26.8875	1.00947	0.344562	2.9297	0.00339285	0.256438
AGAP002644	390.554	-1.05933	0.364174	-2.90884	0.00362768	0.267607
AGAP007198	616.548	-0.764388	0.262426	-2.91277	0.00358236	0.267607
AGAP013079	2060.17	-1.03373	0.355094	-2.91114	0.00360118	0.267607
AGAP010788	363.948	-0.821258	0.282716	-2.90488	0.00367391	0.268866
AGAP001238	30.6535	0.994307	0.342868	2.89997	0.00373195	0.270963
AGAP011643	569.254	-0.890855	0.309098	-2.88211	0.00395022	0.28457
AGAP008657	507.039	-0.750438	0.260674	-2.87884	0.00399139	0.285307
AGAP002240	1363.44	0.700557	0.243907	2.87223	0.00407588	0.288074
AGAP006207	119.508	0.859045	0.299349	2.86971	0.00410852	0.288074
AGAP011962	256.181	-0.850332	0.29671	-2.86586	0.00415872	0.288074
AGAP012251	4879.08	-0.921808	0.321886	-2.86377	0.0041863	0.288074
AGAP013393	1701.78	-0.807951	0.281931	-2.86578	0.00415986	0.288074
AGAP005411	550.408	-0.905496	0.316563	-2.8604	0.00423112	0.289001
AGAP000296	2863.49	-0.826644	0.289957	-2.85092	0.00435924	0.293405
AGAP004380	680.849	0.869987	0.304934	2.85304	0.00433034	0.293405
AGAP011841	309.841	-0.95072	0.334029	-2.84622	0.0044242	0.29562
AGAP003352	2845.36	-0.886005	0.312427	-2.83588	0.00456994	0.303161
AGAP001468	1149.77	-0.803751	0.284655	-2.82359	0.00474888	0.312781
AGAP000114	48.1631	0.963991	0.343139	2.80933	0.00496446	0.313543
AGAP002867	72.3902	0.974509	0.346572	2.81185	0.00492576	0.313543
AGAP003926	828.834	0.887918	0.31526	2.81646	0.00485559	0.313543
AGAP008843	1908.3	-0.738791	0.262456	-2.81492	0.00487896	0.313543
AGAP009446	493.62	-0.892527	0.317004	-2.81551	0.00487005	0.313543
AGAP011826	302.704	0.744232	0.264725	2.81133	0.00493365	0.313543
AGAP009260	116.123	-0.867356	0.311231	-2.78686	0.0053222	0.33385
AGAP006018	45.366	0.98375	0.354064	2.77845	0.00546187	0.340297
AGAP013188	2806.86	-0.760097	0.274395	-2.77008	0.00560419	0.34682
AGAP000745	26.2981	0.961503	0.347825	2.76433	0.00570396	0.348319
AGAP007099	20.3138	0.936935	0.338843	2.7651	0.00569055	0.348319
AGAP000161	410.265	-0.913438	0.33089	-2.76055	0.00577037	0.350056
AGAP000383	20.1661	0.937322	0.340349	2.754	0.00588715	0.35121
AGAP007525	834.458	-0.952261	0.345889	-2.75309	0.00590365	0.35121
AGAP008903	548.012	-0.818497	0.29716	-2.75439	0.00588012	0.35121
AGAP000804	106.757	-0.831001	0.302673	-2.74554	0.00604108	0.352562
AGAP000815	2599.44	-0.832191	0.302711	-2.74913	0.00597539	0.352562
AGAP012171	163.74	-0.851536	0.309921	-2.74759	0.00600343	0.352562
AGAP000153	51.5786	0.928396	0.338732	2.7408	0.00612904	0.353224
AGAP004770	315.021	0.77431	0.282391	2.74198	0.00610701	0.353224
AGAP008501	7349.88	0.61157	0.224583	2.72313	0.00646661	0.370364
AGAP008502	380.034	0.699846	0.257468	2.71818	0.00656413	0.373629
AGAP000366	136.839	0.905676	0.333953	2.71199	0.00668813	0.378351
AGAP007209	5594.32	-0.724415	0.268641	-2.69659	0.00700538	0.389136
AGAP011916	20.6969	0.923879	0.34245	2.69785	0.00697885	0.389136
AGAP028105	15.6946	0.929651	0.3445	2.69855	0.00696416	0.389136
AGAP005527	17.5893	0.905357	0.336087	2.69382	0.00706387	0.390036
AGAP007141	595.3	0.788909	0.293102	2.69158	0.0071114	0.390323
AGAP000673	29.9151	0.939794	0.350052	2.68473	0.00725892	0.393732
AGAP005989	134.178	-0.92276	0.343513	-2.68625	0.00722598	0.393732
AGAP000260	1264.43	0.643538	0.240224	2.67891	0.00738631	0.395984
AGAP000321	1116.57	-0.827302	0.30874	-2.67961	0.00737082	0.395984
AGAP009225	299.886	-0.740712	0.276909	-2.67493	0.00747456	0.398398
AGAP001890	21542.5	-0.632958	0.238663	-2.6521	0.0079993	0.423917
AGAP000491	277.889	0.758839	0.287163	2.64254	0.00822876	0.429501
AGAP002915	243.57	-0.927091	0.351173	-2.63998	0.00829098	0.429501
AGAP008761	3870	0.546383	0.206953	2.64013	0.00828744	0.429501
AGAP011303	24012.2	-0.731227	0.276474	-2.64483	0.00817309	0.429501
AGAP008915	252.789	-0.83811	0.318362	-2.63257	0.00847407	0.434108
AGAP009193	982.947	0.592343	0.224917	2.6336	0.00844839	0.434108
AGAP010168	16.5563	0.934535	0.35631	2.62281	0.00872071	0.444274
AGAP009551	62.5008	-0.949544	0.362743	-2.61768	0.00885304	0.448538
AGAP003335	21.5644	0.867208	0.331632	2.61497	0.00892359	0.449641
AGAP003484	473.775	-0.860661	0.32973	-2.6102	0.00904893	0.453479
AGAP002083	24.2511	0.85701	0.328816	2.60635	0.00915128	0.456129
AGAP001002	42.4053	0.978497	0.376919	2.59604	0.00943047	0.467518
AGAP013210	16.866	0.854661	0.330897	2.58287	0.00979835	0.483158
AGAP006378	20.3169	0.842872	0.3271	2.57681	0.00997179	0.486507
AGAP013356	17.79	0.870694	0.337788	2.57763	0.00994799	0.486507
AGAP003986	317.575	-0.655238	0.254549	-2.57411	0.0100498	0.487731
AGAP000776	2337.96	-0.871388	0.338828	-2.57177	0.0101181	0.488474
AGAP008318	15.7506	0.868747	0.338693	2.565	0.0103176	0.495512
AGAP000550	6742.43	-0.870527	0.339631	-2.56315	0.0103726	0.495574
AGAP002104	16.1384	0.843003	0.329943	2.555	0.0106189	0.504724
AGAP006579	23.6662	0.853251	0.336243	2.5376	0.0111615	0.522436
AGAP012343	752.521	-0.783944	0.308739	-2.53918	0.0111113	0.522436
AGAP012849	708.576	0.616132	0.242536	2.54037	0.0110735	0.522436
AGAP000569	28.98	0.826389	0.32606	2.53447	0.0112618	0.524471
AGAP007080	268.997	-0.819784	0.32421	-2.52856	0.0114533	0.528053
AGAP011402	301.049	-0.660726	0.261171	-2.52986	0.0114109	0.528053
AGAP028170	30.7423	0.81669	0.323559	2.52409	0.0116	0.532156
AGAP002632	20.863	0.964788	0.383117	2.51826	0.0117936	0.538358
AGAP001496	727.129	-0.655605	0.261301	-2.509	0.0121074	0.549961
AGAP004767	12.9347	0.81866	0.327489	2.49981	0.0124259	0.561663
AGAP000849	1549.36	0.729454	0.292048	2.49772	0.0124995	0.562231
AGAP003479	13.3007	0.822739	0.330028	2.49294	0.0126691	0.567094
AGAP010973	1429.79	-0.732912	0.294436	-2.48921	0.0128028	0.570314
AGAP005715	688.975	-0.743401	0.299783	-2.4798	0.0131457	0.582771
AGAP000685	29.9152	0.81506	0.329421	2.47422	0.0133527	0.589116
AGAP010733	5464.03	-0.620564	0.251324	-2.46918	0.0135424	0.591824
AGAP013259	32.0445	0.790474	0.320117	2.46933	0.0135366	0.591824
AGAP011386	214.314	-0.722412	0.293876	-2.45822	0.0139628	0.607315
AGAP011650	3516.99	-0.713849	0.290687	-2.45573	0.0140599	0.608669
AGAP002849	349.639	0.939911	0.383534	2.45066	0.0142595	0.614424
AGAP013663	200.561	0.886689	0.363547	2.43899	0.0147282	0.631668
AGAP000875	25.3771	0.781573	0.321097	2.43407	0.01493	0.632751
AGAP002079	125.09	-0.759588	0.312156	-2.43336	0.0149593	0.632751
AGAP006992	1192.82	-0.82088	0.337088	-2.43521	0.0148832	0.632751
AGAP000118	654.69	0.527634	0.216995	2.43155	0.0150344	0.633024
AGAP013523	73.9372	0.84596	0.34878	2.42548	0.0152881	0.64078
AGAP005285	56.9932	0.85044	0.351317	2.42072	0.0154898	0.646296
AGAP010337	2506.87	0.573891	0.237745	2.4139	0.0157829	0.655557
AGAP000099	885.978	-0.727914	0.303294	-2.40003	0.0163938	0.655986
AGAP005117	228.78	-0.716174	0.298219	-2.40151	0.0163277	0.655986
AGAP005601	16.8151	0.77582	0.321884	2.41025	0.0159416	0.655986
AGAP005795	1035.62	-0.700641	0.291315	-2.4051	0.0161682	0.655986
AGAP006400	20378.2	-0.615675	0.25663	-2.39907	0.0164366	0.655986
AGAP008221	31.5672	0.809526	0.337645	2.39756	0.0165046	0.655986
AGAP009563	746.567	-0.726903	0.302877	-2.4	0.0163952	0.655986
AGAP009726	24.3249	0.848387	0.353471	2.40016	0.016388	0.655986
AGAP011829	971.67	0.651655	0.271428	2.40084	0.0163575	0.655986
AGAP013668	123.792	0.893762	0.370766	2.41058	0.0159271	0.655986
AGAP004748	397.255	0.61648	0.257459	2.39448	0.0166439	0.657209
AGAP028427	24.067	0.76358	0.318991	2.39373	0.0166779	0.657209
AGAP007868	655.438	0.530695	0.222446	2.38573	0.0170455	0.668835
AGAP000506	17.4932	0.762795	0.320186	2.38235	0.0172024	0.669297
AGAP003070	41.7291	0.771785	0.323775	2.3837	0.0171393	0.669297
AGAP002052	41.5808	0.772357	0.325185	2.37514	0.0175425	0.675049
AGAP006590	79.0744	0.784227	0.330262	2.37456	0.0175699	0.675049
AGAP008132	173.277	-0.756701	0.31848	-2.37598	0.0175025	0.675049
AGAP005093	6478.73	-0.673393	0.283778	-2.37296	0.0176462	0.675167
AGAP000256	18.7661	0.765841	0.323678	2.36606	0.0179785	0.676651
AGAP000309	27.9808	0.776266	0.327775	2.36829	0.0178707	0.676651
AGAP008022	673.113	-0.723352	0.305707	-2.36616	0.0179736	0.676651
AGAP013010	18.1098	0.74887	0.316477	2.36627	0.0179682	0.676651
AGAP012445	2437.67	-0.734349	0.310595	-2.36433	0.0180629	0.677063
AGAP005878	41.097	0.759707	0.322381	2.35655	0.0184455	0.688606
AGAP005652	1310.65	-0.785432	0.333553	-2.35474	0.0185356	0.689179
AGAP002233	13.2948	0.75127	0.319787	2.34928	0.0188098	0.694123
AGAP004790	233.741	0.748721	0.318727	2.3491	0.0188191	0.694123
AGAP000689	2222.12	-0.580416	0.247546	-2.34468	0.0190436	0.699605
AGAP005213	46.4609	0.830925	0.354637	2.34303	0.0191279	0.699915
AGAP000121	22.4293	0.739444	0.316065	2.33953	0.019308	0.703711
AGAP000217	25.361	0.714275	0.310897	2.29746	0.0215925	0.705492
AGAP000368	273.983	0.887146	0.38337	2.31407	0.0206639	0.705492
AGAP000449	39.5681	0.720994	0.31433	2.29375	0.0218051	0.705492
AGAP000477	24.4437	0.755035	0.324756	2.32493	0.0200758	0.705492
AGAP000686	21.0118	0.739415	0.32108	2.3029	0.0212846	0.705492
AGAP000696	16.5106	0.742592	0.317761	2.33695	0.0194416	0.705492
AGAP000801	33.7014	0.86048	0.37122	2.31798	0.0204505	0.705492
AGAP001372	694.871	-0.742122	0.322335	-2.30233	0.0213164	0.705492
AGAP001905	530.617	-0.749359	0.32304	-2.3197	0.0203569	0.705492
AGAP002090	16.1012	0.733822	0.316682	2.31722	0.0204917	0.705492
AGAP002358	202.754	-0.666268	0.287994	-2.31348	0.0206963	0.705492
AGAP003513	12.6845	0.788239	0.343462	2.29498	0.0217344	0.705492
AGAP003751	169.775	-0.706059	0.302829	-2.33154	0.0197247	0.705492
AGAP003913	40.3444	0.885256	0.383299	2.30957	0.0209121	0.705492
AGAP003941	254.691	0.601059	0.260177	2.31019	0.0208774	0.705492
AGAP004186	15.8766	0.723923	0.313365	2.31016	0.0208795	0.705492
AGAP004734	316.859	0.885717	0.38335	2.31047	0.0208624	0.705492
AGAP005273	17.4406	0.748198	0.324888	2.30294	0.021282	0.705492
AGAP005567	226.555	-0.755809	0.327931	-2.30478	0.0211786	0.705492
AGAP006366	2025.76	-0.754144	0.325815	-2.31464	0.0206325	0.705492
AGAP008184	521.988	-0.6872	0.298557	-2.30174	0.0213498	0.705492
AGAP008187	11.2913	0.796964	0.347387	2.29417	0.0217808	0.705492
AGAP009281	9.87005	0.77093	0.335133	2.30037	0.0214272	0.705492
AGAP009284	349.502	-0.799845	0.345386	-2.3158	0.0205693	0.705492
AGAP009491	2316.31	0.60689	0.261711	2.31893	0.0203987	0.705492
AGAP009805	25.9702	0.848109	0.367119	2.31018	0.0208785	0.705492
AGAP010021	31.4508	0.745088	0.324353	2.29715	0.0216103	0.705492
AGAP010930	151.962	0.734155	0.31811	2.30786	0.0210068	0.705492
AGAP012191	386.008	0.637637	0.27626	2.3081	0.0209935	0.705492
AGAP012755	15.5668	-0.881584	0.381352	-2.31173	0.0207925	0.705492
AGAP013315	15.6608	0.726859	0.315513	2.30374	0.0212374	0.705492
AGAP013537	76.3312	-0.83117	0.361712	-2.29788	0.0215686	0.705492
AGAP000198	80.7693	0.795548	0.347254	2.29097	0.0219651	0.705593
AGAP002630	708.685	0.64766	0.282719	2.29083	0.0219733	0.705593
AGAP005712	41.8085	0.876233	0.382682	2.28972	0.0220378	0.705593
AGAP000670	102.759	0.760867	0.332589	2.28771	0.0221547	0.706537
AGAP001699	2014.04	-0.762962	0.333897	-2.28502	0.0223115	0.706537
AGAP002544	9.70033	0.738769	0.323644	2.28266	0.0224504	0.706537
AGAP004562	71.5323	0.841886	0.368207	2.28645	0.022228	0.706537
AGAP011939	14213	-0.755983	0.33118	-2.2827	0.0224482	0.706537
AGAP004008	17.8634	0.742008	0.325711	2.27812	0.0227197	0.706654
AGAP005951	28.2688	0.734787	0.323287	2.27286	0.0230347	0.706654
AGAP007367	606.971	-0.753926	0.331583	-2.27372	0.0229828	0.706654
AGAP009690	24.9994	0.868753	0.38232	2.27232	0.0230672	0.706654
AGAP012185	652.908	-0.70694	0.311018	-2.27299	0.023027	0.706654
AGAP012443	2602.23	-0.712707	0.313302	-2.27482	0.0229167	0.706654
AGAP012932	68.8701	-0.843637	0.37043	-2.27746	0.022759	0.706654
AGAP013190	54.4304	0.806241	0.353832	2.27859	0.0226912	0.706654
AGAP000897	2219.7	0.501494	0.221891	2.26009	0.0238157	0.709402
AGAP001673	18.2463	0.71228	0.314655	2.26369	0.0235932	0.709402
AGAP003106	338.467	-0.757583	0.335412	-2.25866	0.0239042	0.709402
AGAP005169	867.158	-0.612808	0.270779	-2.26313	0.0236278	0.709402
AGAP005499	547.702	0.536067	0.237078	2.26114	0.0237507	0.709402
AGAP008016	335.542	-0.763886	0.338025	-2.25985	0.0238305	0.709402
AGAP008268	772.002	-0.689644	0.30538	-2.25831	0.0239262	0.709402
AGAP009194	948.153	0.510236	0.225616	2.26153	0.0237266	0.709402
AGAP012587	1036.22	0.493179	0.217974	2.26255	0.0236633	0.709402
AGAP013106	1519.5	0.556999	0.245679	2.26718	0.0233791	0.709402
AGAP003678	476.323	-0.550433	0.244205	-2.25398	0.0241976	0.713905
AGAP004249	16.0895	0.745413	0.331106	2.25128	0.0243677	0.713905
AGAP005143	293.548	-0.739925	0.328715	-2.25096	0.0243878	0.713905
AGAP011605	18.0006	0.707249	0.314011	2.2523	0.0243031	0.713905
AGAP002310	21.2702	0.768451	0.341644	2.24927	0.0244951	0.714776
AGAP000131	19.065	0.807963	0.359809	2.24553	0.024734	0.718069
AGAP007852	2494.16	-0.692513	0.308459	-2.24507	0.0247637	0.718069
AGAP011776	235.161	-0.611165	0.273111	-2.23779	0.0252348	0.729435
AGAP005971	825.035	-0.563963	0.252628	-2.23239	0.0255894	0.737373
AGAP009223	77.1386	-0.757842	0.339888	-2.22968	0.0257687	0.73793
AGAP011696	143.846	-0.702536	0.31507	-2.22978	0.0257622	0.73793
AGAP013081	32.979	0.806918	0.362139	2.2282	0.0258674	0.738462
AGAP006030	245.869	-0.724858	0.325577	-2.22638	0.025989	0.739645
AGAP000808	368.327	-0.652786	0.29401	-2.22028	0.0263996	0.743235
AGAP001635	1664.11	-0.522344	0.235445	-2.21854	0.0265182	0.743235
AGAP003320	25.0825	0.757268	0.34131	2.21871	0.0265065	0.743235
AGAP006022	2341.56	-0.617387	0.277906	-2.22156	0.0263128	0.743235
AGAP006187	859089	0.621083	0.279715	2.22042	0.0263905	0.743235
AGAP000741	27.4572	0.700675	0.316001	2.21732	0.0266015	0.74331
AGAP002711	769.242	-0.763141	0.344413	-2.21577	0.026707	0.744003
AGAP003226	21.5855	0.744253	0.336105	2.21435	0.0268049	0.744482
AGAP009514	15.6953	0.708057	0.320052	2.21232	0.0269445	0.746113
AGAP000331	59.1459	0.771319	0.348901	2.21071	0.0270556	0.746946
AGAP007915	13.1304	0.685752	0.310631	2.20761	0.0272714	0.750656
AGAP005096	26.3952	0.684397	0.310461	2.20446	0.0274923	0.752245
AGAP008232	14.1619	0.697349	0.316332	2.20448	0.0274904	0.752245
AGAP003769	1200.63	-0.734077	0.333764	-2.19939	0.0278501	0.753185
AGAP005163	425.141	-0.593944	0.269882	-2.20075	0.0277536	0.753185
AGAP005813	2043.29	0.456595	0.207702	2.19831	0.027927	0.753185
AGAP007923	24.959	0.704507	0.320485	2.19825	0.027931	0.753185
AGAP013066	135.515	0.736781	0.335175	2.1982	0.0279351	0.753185
AGAP004793	2379.86	0.462105	0.210471	2.19557	0.0281226	0.755328
AGAP007023	289.13	-0.66501	0.303466	-2.19138	0.028424	0.755328
AGAP007645	35.9187	0.721002	0.329017	2.19138	0.0284241	0.755328
AGAP008861	100538	0.501954	0.228962	2.1923	0.028358	0.755328
AGAP011163	15.9736	0.692441	0.315622	2.19389	0.0282432	0.755328
AGAP002227	2240.88	0.449118	0.205304	2.18757	0.0287006	0.758304
AGAP011484	950.428	0.594042	0.271415	2.18868	0.0286199	0.758304
AGAP004154	16.3214	0.687287	0.315333	2.17956	0.0292903	0.771674
AGAP009105	1208.78	-0.762334	0.35013	-2.17729	0.029459	0.771787
AGAP012133	32.6339	0.752775	0.345746	2.17725	0.029462	0.771787
AGAP028400	31.9246	0.715773	0.329309	2.17356	0.0297382	0.776815
AGAP006901	1601.28	-0.617576	0.284441	-2.17119	0.0299166	0.778264
AGAP009641	191.89	-0.662568	0.305248	-2.17059	0.0299624	0.778264
AGAP000901	3443.97	-0.642412	0.297315	-2.16071	0.0307177	0.78079
AGAP001235	526.833	-0.696376	0.322121	-2.16185	0.0306301	0.78079
AGAP002599	15460.9	0.55391	0.256629	2.1584	0.0308964	0.78079
AGAP004247	3370.81	0.48158	0.223693	2.15286	0.0313298	0.78079
AGAP004710	854.062	0.582611	0.26991	2.15854	0.030886	0.78079
AGAP005861	2808.79	0.548805	0.253811	2.16226	0.030598	0.78079
AGAP005952	39.2388	0.69922	0.324215	2.15666	0.0310324	0.78079
AGAP007008	13.6348	0.675508	0.313766	2.15291	0.0313261	0.78079
AGAP007157	13233.6	0.566891	0.263071	2.1549	0.03117	0.78079
AGAP009003	13.6348	0.675508	0.313766	2.15291	0.0313261	0.78079
AGAP009060	11.8133	0.672878	0.311344	2.1612	0.0306796	0.78079
AGAP009256	10.5771	0.69571	0.321123	2.16649	0.0302738	0.78079
AGAP012515	489.802	0.685932	0.318286	2.15508	0.0311557	0.78079
AGAP012996	382.596	-0.558986	0.25842	-2.16309	0.0305344	0.78079
AGAP013450	43.96	0.813909	0.376106	2.16404	0.0304612	0.78079
AGAP000080	67.1432	0.789919	0.36813	2.14576	0.0318923	0.781427
AGAP000484	20.6936	0.645931	0.301275	2.14399	0.0320333	0.781427
AGAP006461	328.944	-0.65551	0.305574	-2.14517	0.031939	0.781427
AGAP006474	981.866	-0.74492	0.34731	-2.14483	0.0319667	0.781427
AGAP008004	222.929	0.618996	0.288232	2.14756	0.0317488	0.781427
AGAP008712	15.8079	0.694977	0.323604	2.14761	0.0317444	0.781427
AGAP010466	13.3997	0.657976	0.306453	2.14707	0.0317879	0.781427
AGAP011634	1100.33	0.445835	0.20735	2.15015	0.031543	0.781427
AGAP000502	17.6767	0.645359	0.301368	2.14144	0.0322389	0.782791
AGAP002039	12.594	0.673106	0.314361	2.14119	0.032259	0.782791
AGAP003903	667.805	-0.588769	0.275285	-2.13876	0.0324551	0.785481
AGAP007907	12634.5	0.545536	0.255308	2.13677	0.0326166	0.787323
AGAP011902	20.9901	0.640767	0.300239	2.13419	0.0328274	0.790343
AGAP002291	28.8434	0.701973	0.329264	2.13195	0.0330114	0.790644
AGAP008193	41.7942	0.801487	0.375915	2.1321	0.032999	0.790644
AGAP002273	51.9819	0.68326	0.321154	2.12751	0.0333776	0.791196
AGAP009830	9041.53	0.656658	0.308361	2.12951	0.0332123	0.791196
AGAP010859	32.6297	-0.81583	0.383412	-2.12781	0.0333525	0.791196
AGAP012019	308.244	-0.670245	0.314753	-2.12943	0.0332183	0.791196
AGAP000788	17.0249	0.644358	0.303223	2.12503	0.0335843	0.792022
AGAP005776	1527.5	0.487296	0.229253	2.12558	0.033538	0.792022
AGAP000389	53.5453	0.750851	0.353695	2.12288	0.0337641	0.792211
AGAP001038	78.0817	-0.769695	0.362463	-2.12352	0.0337107	0.792211
AGAP000014	833.197	-0.74237	0.355098	-2.0906	0.0365635	0.79282
AGAP000194	14.2024	0.635025	0.300606	2.11248	0.0346454	0.79282
AGAP000314	223.421	0.80197	0.381468	2.10232	0.0355249	0.79282
AGAP000439	1279.72	0.565963	0.270497	2.09231	0.0364109	0.79282
AGAP000853	9.61001	0.638015	0.30487	2.09275	0.0363718	0.79282
AGAP001022	22.3776	0.76046	0.363755	2.09058	0.0365657	0.79282
AGAP001520	2031.73	-0.685252	0.32301	-2.12146	0.0338832	0.79282
AGAP001677	597.084	-0.642271	0.307218	-2.09061	0.0365632	0.79282
AGAP002036	459.029	-0.713045	0.340989	-2.09111	0.0365181	0.79282
AGAP002199	17.6179	0.633564	0.299582	2.11483	0.0344447	0.79282
AGAP002642	11.5969	0.663481	0.318398	2.08381	0.0371774	0.79282
AGAP002725	16.7159	0.691505	0.330853	2.09007	0.0366116	0.79282
AGAP003474	193.582	0.679223	0.321336	2.11375	0.0345369	0.79282
AGAP003823	830.149	-0.715491	0.340931	-2.09864	0.0358486	0.79282
AGAP003849	37.4107	0.727715	0.344917	2.10982	0.0348735	0.79282
AGAP003900	197.646	0.621259	0.297073	2.09126	0.0365044	0.79282
AGAP004033	20.2786	0.689075	0.329735	2.08979	0.0366369	0.79282
AGAP004046	18.0403	0.795458	0.383064	2.07656	0.0378418	0.79282
AGAP004701	10.5971	0.655571	0.312487	2.09791	0.0359127	0.79282
AGAP004819	2288.85	-0.45072	0.216194	-2.0848	0.0370877	0.79282
AGAP006142	300.367	-0.746966	0.357778	-2.08779	0.0368165	0.79282
AGAP006644	1769.87	-0.687119	0.328808	-2.08972	0.0366425	0.79282
AGAP006895	185.593	0.663326	0.318241	2.08435	0.0371281	0.79282
AGAP006956	9.34648	0.661181	0.314172	2.10452	0.0353333	0.79282
AGAP007642	2253.79	-0.66383	0.314552	-2.1104	0.0348239	0.79282
AGAP007672	12.183	0.734019	0.352842	2.0803	0.0374976	0.79282
AGAP007679	4534	-0.487987	0.234569	-2.08035	0.0374933	0.79282
AGAP007961	110.837	0.770298	0.365056	2.11008	0.0348516	0.79282
AGAP008080	21.801	0.661138	0.318344	2.0768	0.0378196	0.79282
AGAP008189	13.1665	0.618246	0.297765	2.07629	0.037867	0.79282
AGAP008523	70.5793	0.711356	0.340428	2.08959	0.0366543	0.79282
AGAP008644	13.6795	0.631991	0.299971	2.10684	0.0351314	0.79282
AGAP008656	365.006	-0.619124	0.29567	-2.09397	0.0362628	0.79282
AGAP008803	674.27	-0.684919	0.327291	-2.09269	0.0363767	0.79282
AGAP009237	624.882	-0.582389	0.280266	-2.07799	0.0377102	0.79282
AGAP009611	649.824	0.593996	0.283436	2.09569	0.0361093	0.79282
AGAP009944	4625.06	0.496489	0.239146	2.07609	0.0378857	0.79282
AGAP011036	750.213	-0.675853	0.32443	-2.0832	0.0372327	0.79282
AGAP011417	20.0385	0.635174	0.299648	2.11974	0.0340283	0.79282
AGAP011754	2907.49	-0.654768	0.309592	-2.11494	0.0344352	0.79282
AGAP011872	2141.33	-0.718587	0.345804	-2.07802	0.0377075	0.79282
AGAP012292	5475.72	-0.463437	0.223262	-2.07575	0.0379171	0.79282
AGAP012524	886.919	0.533754	0.255589	2.08833	0.0367679	0.79282
AGAP013076	18.974	0.616963	0.296823	2.07855	0.0376584	0.79282
AGAP013410	31.1978	0.629287	0.29752	2.11511	0.0344208	0.79282
AGAP013459	44.8208	-0.797375	0.383544	-2.07897	0.0376205	0.79282
AGAP013476	21.4437	0.642118	0.30355	2.11536	0.0343992	0.79282
AGAP013525	12.6738	0.630765	0.29988	2.10339	0.0354315	0.79282
AGAP000167	3596.86	-0.650356	0.314266	-2.06945	0.0385042	0.79633
AGAP002467	600.993	-0.640568	0.309483	-2.0698	0.0384713	0.79633
AGAP002577	34.6884	0.666149	0.321414	2.07256	0.0382136	0.79633
AGAP002773	29.7371	0.675843	0.328049	2.06019	0.0393804	0.79633
AGAP002891	1283.67	-0.62626	0.302963	-2.06712	0.0387229	0.79633
AGAP003021	4253.52	-0.633328	0.307364	-2.06051	0.0393496	0.79633
AGAP005645	538.048	0.626735	0.303311	2.06631	0.038799	0.79633
AGAP006577	9.91042	0.727268	0.351284	2.07031	0.0384231	0.79633
AGAP006995	510.698	-0.690207	0.334428	-2.06384	0.0390325	0.79633
AGAP007460	24422.8	0.410376	0.198963	2.06257	0.0391532	0.79633
AGAP007593	955.832	-0.507075	0.246057	-2.0608	0.039322	0.79633
AGAP009198	15.8328	0.630381	0.305618	2.06264	0.0391464	0.79633
AGAP011518	12.584	0.647235	0.313825	2.06241	0.039169	0.79633
AGAP012188	3791.43	0.552575	0.267532	2.06546	0.0388797	0.79633
AGAP013046	19.2706	0.610925	0.295601	2.06672	0.0387607	0.79633
AGAP000413	20.1565	0.616663	0.299725	2.05743	0.039645	0.796441
AGAP004166	11.5877	0.634703	0.308462	2.05764	0.0396248	0.796441
AGAP007650	598.404	0.562868	0.273385	2.05889	0.0395052	0.796441
AGAP005591	12.7752	-0.779151	0.379578	-2.05267	0.0401042	0.797928
AGAP006638	10.3978	0.655956	0.319484	2.05318	0.0400555	0.797928
AGAP007380	1085.42	0.434618	0.211515	2.05479	0.0398996	0.797928
AGAP008636	99.8907	-0.739125	0.360165	-2.05218	0.0401517	0.797928
AGAP013708	155.597	0.752043	0.36594	2.0551	0.0398693	0.797928
AGAP000011	66.6697	0.766905	0.374936	2.04543	0.0408128	0.804135
AGAP005546	33.4492	0.617734	0.301998	2.04549	0.0408067	0.804135
AGAP007000	642.119	0.571771	0.279334	2.04691	0.0406671	0.804135
AGAP011207	703.531	-0.6869	0.335698	-2.04619	0.0407379	0.804135
AGAP000377	39.2833	-0.772863	0.380803	-2.02956	0.042401	0.807137
AGAP000466	19.0256	0.611704	0.300745	2.03396	0.0419555	0.807137
AGAP000763	256.837	-0.646256	0.318819	-2.02703	0.0426592	0.807137
AGAP000837	21.5801	0.613419	0.301443	2.03494	0.0418572	0.807137
AGAP001493	17.7458	0.594805	0.293251	2.02831	0.0425284	0.807137
AGAP002405	223.482	0.517685	0.255382	2.0271	0.0426517	0.807137
AGAP003080	15.8983	0.596428	0.29367	2.03094	0.0422608	0.807137
AGAP003255	47.9454	-0.735573	0.36279	-2.02754	0.0426068	0.807137
AGAP003496	10.0331	0.711041	0.351171	2.02477	0.0428909	0.807137
AGAP003703	14.1767	0.665126	0.327961	2.02806	0.0425537	0.807137
AGAP003729	160.033	0.559845	0.276038	2.02815	0.0425454	0.807137
AGAP005300	1240.32	-0.669933	0.330254	-2.02854	0.0425056	0.807137
AGAP005340	23.5925	0.76315	0.375888	2.03026	0.0423302	0.807137
AGAP005710	2719.82	-0.66505	0.327252	-2.03223	0.0421308	0.807137
AGAP006249	661.296	-0.702255	0.343923	-2.0419	0.0411619	0.807137
AGAP006651	286.073	0.567547	0.28022	2.02536	0.0428304	0.807137
AGAP006890	418.913	-0.667262	0.329412	-2.02561	0.0428043	0.807137
AGAP009210	1332.03	-0.57563	0.283463	-2.0307	0.042285	0.807137
AGAP009792	15.2504	0.709026	0.348064	2.03706	0.0416441	0.807137
AGAP012189	725.713	-0.527253	0.259225	-2.03396	0.0419558	0.807137
AGAP013042	30.6159	0.613354	0.301906	2.03161	0.0421935	0.807137
AGAP013336	545.825	0.561859	0.276246	2.03391	0.041961	0.807137
AGAP000348	25.7477	0.595907	0.294831	2.02118	0.0432608	0.812439
AGAP028188	444.407	-0.663547	0.328688	-2.01878	0.0435105	0.815469
AGAP000019	12.1237	0.591535	0.293521	2.01531	0.0438726	0.819208
AGAP000320	1156.66	-0.628743	0.312051	-2.01488	0.0439176	0.819208
AGAP005292	17.4182	0.588655	0.292236	2.01431	0.0439766	0.819208
AGAP005039	459.92	-0.618674	0.307316	-2.01315	0.0440986	0.819825
AGAP006216	332.517	-0.629665	0.313048	-2.0114	0.0442832	0.821601
AGAP005508	99.9864	0.748317	0.372292	2.01003	0.0444283	0.822637
AGAP000997	387.459	0.589811	0.294	2.00616	0.0448389	0.825749
AGAP002815	16.0032	0.585374	0.291817	2.00596	0.0448602	0.825749
AGAP005891	945.868	-0.638718	0.31855	-2.00508	0.0449545	0.825749
AGAP007619	13267.3	-0.409432	0.204171	-2.00534	0.0449271	0.825749
AGAP000773	25.0616	0.597234	0.298764	1.99901	0.045607	0.828901
AGAP004400	3200.27	0.537491	0.268694	2.00038	0.045459	0.828901
AGAP007803	649.116	-0.630213	0.315057	-2.00032	0.0454662	0.828901
AGAP010184	16.6486	0.699826	0.350077	1.99906	0.0456014	0.828901
AGAP012418	5670.2	0.524374	0.262387	1.99847	0.0456655	0.828901
AGAP012954	105.189	-0.680564	0.340134	-2.00087	0.0454065	0.828901
AGAP000303	21.974	0.692385	0.352463	1.96442	0.0494817	0.831026
AGAP000388	235.827	-0.567833	0.285822	-1.98666	0.0469596	0.831026
AGAP000460	16.19	0.564685	0.288164	1.9596	0.0500428	0.831026
AGAP000575	17.1497	0.633904	0.319595	1.98346	0.047316	0.831026
AGAP000674	31.1872	0.580722	0.29111	1.99486	0.0460586	0.831026
AGAP000731	10.0352	0.620373	0.317499	1.95394	0.0507089	0.831026
AGAP001027	3297.21	-0.566995	0.286619	-1.97822	0.0479041	0.831026
AGAP001415	16.651	0.581523	0.296279	1.96276	0.0496745	0.831026
AGAP001424	1566.33	-0.581281	0.293512	-1.98043	0.0476552	0.831026
AGAP001609	3336.83	-0.682992	0.344975	-1.97983	0.0477223	0.831026
AGAP002414	1176.27	-0.532309	0.272477	-1.95359	0.0507497	0.831026
AGAP002509	1087.25	-0.567939	0.291467	-1.94855	0.0513489	0.831026
AGAP002797	14.8585	0.690155	0.348702	1.97921	0.047792	0.831026
AGAP003263	548.612	-0.513974	0.258676	-1.98694	0.0469294	0.831026
AGAP003457	1053.76	-0.585915	0.299329	-1.95743	0.0502971	0.831026
AGAP003935	1316.74	0.432934	0.2191	1.97596	0.0481594	0.831026
AGAP004052	49.7616	0.695665	0.357435	1.94627	0.0516223	0.831026
AGAP004106	21.1772	0.686566	0.345658	1.98626	0.0470046	0.831026
AGAP004367	25.4347	0.630464	0.316514	1.9919	0.0463824	0.831026
AGAP004528	3318.23	0.434531	0.221756	1.9595	0.0500545	0.831026
AGAP004616	3556.95	0.552807	0.279764	1.97598	0.0481576	0.831026
AGAP004902	15.1844	0.567299	0.288734	1.96478	0.0494395	0.831026
AGAP005127	939.105	-0.69532	0.352519	-1.97244	0.0485599	0.831026
AGAP005207	22.0165	0.572427	0.293877	1.94785	0.0514333	0.831026
AGAP005394	772.517	-0.653652	0.32815	-1.99193	0.0463784	0.831026
AGAP005547	28.6666	0.726077	0.365349	1.98735	0.0468834	0.831026
AGAP005564	19.9454	0.602831	0.307899	1.95789	0.0502434	0.831026
AGAP005599	11.9736	0.623605	0.319663	1.95082	0.0510785	0.831026
AGAP005719	409.097	-0.525846	0.268204	-1.96062	0.0499233	0.831026
AGAP005840	2026.35	-0.631755	0.324065	-1.94947	0.0512396	0.831026
AGAP006256	11.2316	0.580318	0.291895	1.98811	0.0467998	0.831026
AGAP006344	223.21	-0.531311	0.271595	-1.95626	0.0504342	0.831026
AGAP006444	22.0686	0.61293	0.311636	1.96681	0.0492049	0.831026
AGAP006512	157.905	-0.608764	0.30639	-1.98689	0.0469342	0.831026
AGAP006514	18.8838	0.613261	0.3114	1.96937	0.0489104	0.831026
AGAP006533	180.68	0.529136	0.270879	1.9534	0.0507718	0.831026
AGAP006631	20.3043	0.628531	0.317049	1.98245	0.0474295	0.831026
AGAP006655	24.8927	0.55624	0.285518	1.94818	0.0513934	0.831026
AGAP006762	20.3759	0.660476	0.33738	1.95766	0.05027	0.831026
AGAP007452	1461.68	-0.593587	0.303113	-1.95831	0.0501942	0.831026
AGAP007567	214.608	-0.543264	0.279153	-1.94612	0.0516406	0.831026
AGAP007793	4623.99	0.495794	0.2512	1.9737	0.0484155	0.831026
AGAP008382	227.577	-0.610378	0.30776	-1.98329	0.047335	0.831026
AGAP008738	16.7531	0.659049	0.331294	1.98932	0.0466658	0.831026
AGAP008853	232.052	0.602824	0.302016	1.996	0.0459341	0.831026
AGAP008863	1475.95	-0.609633	0.310722	-1.96199	0.0497639	0.831026
AGAP008926	336.822	-0.63616	0.32536	-1.95525	0.0505536	0.831026
AGAP009008	25.1383	0.559417	0.286075	1.95549	0.0505252	0.831026
AGAP009447	391.94	-0.639266	0.328424	-1.94647	0.0515987	0.831026
AGAP009917	21.8595	0.746332	0.381509	1.95626	0.0504342	0.831026
AGAP009933	10.0418	0.573157	0.293601	1.95216	0.0509187	0.831026
AGAP011176	213.96	-0.560676	0.286599	-1.95631	0.0504291	0.831026
AGAP011208	1504.75	-0.725987	0.36691	-1.97865	0.0478553	0.831026
AGAP011697	573.519	-0.546886	0.279541	-1.95637	0.0504218	0.831026
AGAP012002	10.4716	0.568452	0.289843	1.96124	0.0498513	0.831026
AGAP012167	959.834	-0.617345	0.315637	-1.95587	0.0504802	0.831026
AGAP012350	727.798	-0.548993	0.277889	-1.97559	0.0482016	0.831026
AGAP013039	130.542	-0.619285	0.316627	-1.95588	0.0504789	0.831026
AGAP013145	15.9099	0.651623	0.328533	1.98343	0.0473191	0.831026
AGAP013154	17.2551	0.566269	0.288288	1.96425	0.0495011	0.831026
AGAP013161	918.954	-0.5796	0.297366	-1.94911	0.0512822	0.831026
AGAP013200	25.1383	0.559417	0.286075	1.95549	0.0505252	0.831026
AGAP013258	28.7	0.58969	0.29826	1.9771	0.0480299	0.831026
AGAP013281	22.6639	0.592047	0.302964	1.95418	0.05068	0.831026
AGAP028189	10.2874	0.581089	0.294907	1.97042	0.0487905	0.831026
AGAP000002	473.537	-0.593885	0.307743	-1.92981	0.0536307	0.831853
AGAP000009	1320.55	-0.522852	0.276778	-1.88907	0.058883	0.831853
AGAP000015	27.2439	0.66267	0.356275	1.86	0.062886	0.831853
AGAP000037	40.3231	0.59276	0.322637	1.83724	0.0661749	0.831853
AGAP000123	22.7237	0.543548	0.297832	1.82502	0.0679985	0.831853
AGAP000180	130.085	0.634857	0.353411	1.79637	0.0724359	0.831853
AGAP000181	409.527	-0.588131	0.319065	-1.8433	0.0652857	0.831853
AGAP000200	231.427	-0.586625	0.327704	-1.79011	0.0734367	0.831853
AGAP000315	18.9316	0.67166	0.355175	1.89107	0.0586155	0.831853
AGAP000316	90.766	-0.663681	0.358573	-1.8509	0.0641846	0.831853
AGAP000329	22.8848	0.661497	0.37816	1.74925	0.0802474	0.831853
AGAP000359	14.6201	0.648146	0.348765	1.85841	0.0631115	0.831853
AGAP000360	20.1076	0.571913	0.309359	1.8487	0.0645009	0.831853
AGAP000361	14.6732	0.563686	0.306632	1.83831	0.0660161	0.831853
AGAP000363	38.7672	0.621742	0.342422	1.81572	0.0694139	0.831853
AGAP000374	50.8291	0.643962	0.360872	1.78446	0.074349	0.831853
AGAP000380	855.751	-0.601634	0.326357	-1.84349	0.0652579	0.831853
AGAP000419	31.7761	0.595207	0.323048	1.84247	0.0654061	0.831853
AGAP000446	16.7719	0.58641	0.31356	1.87017	0.0614604	0.831853
AGAP000458	13.13	0.52809	0.287722	1.83542	0.0664441	0.831853
AGAP000461	76.6946	0.681919	0.372499	1.83066	0.0671518	0.831853
AGAP000520	40.5822	0.697135	0.367582	1.89655	0.0578878	0.831853
AGAP000521	21.6931	0.626615	0.337191	1.85834	0.0631207	0.831853
AGAP000540	151.237	-0.617601	0.349526	-1.76697	0.0772337	0.831853
AGAP000556	44.1263	0.653908	0.367724	1.77826	0.0753614	0.831853
AGAP000572	12.1973	0.629877	0.338865	1.85879	0.0630576	0.831853
AGAP000577	2397.38	-0.621818	0.33493	-1.85656	0.0633731	0.831853
AGAP000587	21.6528	0.595699	0.323923	1.83901	0.0659134	0.831853
AGAP000592	15.0945	0.528032	0.281291	1.87717	0.0604945	0.831853
AGAP000606	13.1524	0.51131	0.281738	1.81484	0.0695479	0.831853
AGAP000621	13.86	0.569993	0.297562	1.91554	0.0554232	0.831853
AGAP000704	432.706	-0.647851	0.347789	-1.86277	0.0624948	0.831853
AGAP000715	14.1429	0.521145	0.28028	1.85937	0.0629747	0.831853
AGAP000833	13.8444	0.705227	0.374571	1.88276	0.0597331	0.831853
AGAP000835	15.5356	0.531533	0.282056	1.8845	0.059498	0.831853
AGAP000848	16.1653	0.570632	0.319811	1.78428	0.0743785	0.831853
AGAP000926	2822.03	-0.571306	0.303163	-1.88448	0.0594997	0.831853
AGAP000940	11.4324	0.588573	0.332162	1.77194	0.0764041	0.831853
AGAP000966	13.2583	0.559252	0.289674	1.93063	0.0535291	0.831853
AGAP000987	20.4715	0.696412	0.366512	1.90011	0.057419	0.831853
AGAP000990	23.2675	0.518578	0.280578	1.84825	0.0645666	0.831853
AGAP001004	25.732	0.640413	0.350217	1.82862	0.0674566	0.831853
AGAP001005	21.6464	0.634768	0.345223	1.83872	0.0659565	0.831853
AGAP001015	60.8089	0.690853	0.362973	1.90332	0.0569995	0.831853
AGAP001081	855.252	-0.569301	0.323802	-1.75817	0.0787178	0.831853
AGAP001124	31.014	0.736298	0.381235	1.93135	0.05344	0.831853
AGAP001138	5144.85	0.392175	0.206467	1.89946	0.0575042	0.831853
AGAP001190	24043.4	-0.46496	0.250997	-1.85245	0.0639609	0.831853
AGAP001298	596.426	-0.534682	0.276575	-1.93323	0.0532079	0.831853
AGAP001435	520.043	-0.597323	0.332116	-1.79853	0.0720923	0.831853
AGAP001595	3957.11	0.497431	0.274459	1.8124	0.0699239	0.831853
AGAP001678	1066.18	-0.542193	0.300686	-1.80319	0.0713586	0.831853
AGAP001684	15.1392	0.673901	0.362265	1.86024	0.0628509	0.831853
AGAP001696	29.9958	0.624365	0.339498	1.83908	0.0659032	0.831853
AGAP001716	25.3439	0.715928	0.371194	1.92872	0.053766	0.831853
AGAP001721	3200.29	0.388353	0.208778	1.86012	0.0628686	0.831853
AGAP001765	174.483	-0.579374	0.306365	-1.89112	0.0586082	0.831853
AGAP001782	266.484	-0.621843	0.335389	-1.8541	0.0637251	0.831853
AGAP001824	17.7492	0.511817	0.293124	1.74608	0.0807972	0.831853
AGAP001858	117.665	-0.618607	0.345813	-1.78885	0.0736395	0.831853
AGAP001881	3383.73	-0.648907	0.348413	-1.86247	0.0625375	0.831853
AGAP001886	1424.93	-0.548684	0.312834	-1.75392	0.0794449	0.831853
AGAP001888	406.692	-0.618485	0.322237	-1.91935	0.0549405	0.831853
AGAP001899	33.2336	0.686752	0.359533	1.91012	0.0561176	0.831853
AGAP001901	225.523	0.536622	0.291848	1.83871	0.0659581	0.831853
AGAP001925	17.8104	0.681103	0.353561	1.92641	0.0540532	0.831853
AGAP001973	1241.75	0.42406	0.243057	1.74469	0.0810382	0.831853
AGAP001993	12.5712	0.575395	0.301498	1.90846	0.0563324	0.831853
AGAP002091	64.5041	0.682546	0.382272	1.7855	0.0741806	0.831853
AGAP002226	26.4909	0.556629	0.319284	1.74337	0.0812694	0.831853
AGAP002229	26.6569	0.647117	0.347567	1.86185	0.0626246	0.831853
AGAP002231	14.9314	0.556991	0.292464	1.90448	0.0568481	0.831853
AGAP002245	2772.31	0.458576	0.239714	1.91301	0.0557462	0.831853
AGAP002250	33.124	0.670275	0.361234	1.85552	0.0635224	0.831853
AGAP002270	10.7112	0.602922	0.33854	1.78094	0.0749215	0.831853
AGAP002296	20.1508	0.655151	0.348177	1.88166	0.0598823	0.831853
AGAP002317	129.753	-0.728633	0.383471	-1.9001	0.0574199	0.831853
AGAP002340	1785.27	-0.601443	0.341938	-1.75893	0.07859	0.831853
AGAP002371	2121.51	-0.624571	0.339557	-1.83937	0.0658609	0.831853
AGAP002379	924.978	-0.493619	0.282442	-1.74768	0.0805189	0.831853
AGAP002493	928.353	-0.572058	0.312219	-1.83223	0.0669166	0.831853
AGAP002506	12.5641	0.503832	0.277021	1.81875	0.0689495	0.831853
AGAP002536	67.9197	-0.744084	0.382752	-1.94404	0.0518909	0.831853
AGAP002552	11.6098	0.653172	0.339508	1.92388	0.0543698	0.831853
AGAP002585	19.8978	0.484438	0.271965	1.78125	0.0748719	0.831853
AGAP002610	37.4	0.625802	0.332166	1.884	0.0595645	0.831853
AGAP002621	118.278	-0.683255	0.369896	-1.84715	0.0647248	0.831853
AGAP002626	384.623	0.48337	0.261334	1.84962	0.0643678	0.831853
AGAP002672	403.16	-0.626729	0.351545	-1.78278	0.0746213	0.831853
AGAP002677	15.1038	0.538313	0.283382	1.8996	0.0574851	0.831853
AGAP002738	14.3446	0.711281	0.372438	1.90979	0.0561596	0.831853
AGAP002777	232.882	0.606532	0.329869	1.83871	0.0659585	0.831853
AGAP002879	4776.98	-0.502081	0.28403	-1.7677	0.0771107	0.831853
AGAP002888	30.888	0.56695	0.296665	1.91108	0.0559945	0.831853
AGAP002889	752.668	0.456298	0.248391	1.83701	0.0662082	0.831853
AGAP002906	310.108	0.47449	0.263893	1.79804	0.0721704	0.831853
AGAP002907	10.6596	0.514598	0.291663	1.76436	0.0776715	0.831853
AGAP002924	40.7514	0.673859	0.382951	1.75965	0.078468	0.831853
AGAP002940	170.931	0.600214	0.329792	1.81998	0.0687625	0.831853
AGAP002943	449.559	-0.543045	0.309155	-1.75655	0.0789951	0.831853
AGAP002974	13.3024	0.495786	0.275243	1.80127	0.0716604	0.831853
AGAP002993	13.8972	0.515695	0.279228	1.84686	0.0647673	0.831853
AGAP003031	11.5166	0.560281	0.313446	1.78749	0.0738583	0.831853
AGAP003133	640.321	-0.643508	0.335199	-1.91978	0.0548857	0.831853
AGAP003145	29.2091	0.479391	0.271682	1.76453	0.0776429	0.831853
AGAP003155	159.742	0.53327	0.299675	1.77949	0.0751593	0.831853
AGAP003205	16.6548	0.676201	0.362617	1.86478	0.0622118	0.831853
AGAP003275	14.6342	0.532107	0.282315	1.8848	0.0594572	0.831853
AGAP003287	12.3231	0.647653	0.348338	1.85927	0.0629893	0.831853
AGAP003313	198.649	0.530482	0.298574	1.77672	0.0756149	0.831853
AGAP003369	890.053	-0.521483	0.29525	-1.76624	0.0773555	0.831853
AGAP003568	14.11	0.560369	0.29109	1.92507	0.0542209	0.831853
AGAP003579	30.8436	0.639824	0.359979	1.77739	0.0755041	0.831853
AGAP003663	7459.53	-0.555802	0.316098	-1.75832	0.0786923	0.831853
AGAP003901	1637.18	-0.631493	0.348267	-1.81324	0.0697942	0.831853
AGAP003912	31.9229	0.696272	0.379169	1.83631	0.0663116	0.831853
AGAP004038	9.66684	0.510514	0.290881	1.75506	0.0792483	0.831853
AGAP004066	27.7168	0.516135	0.293774	1.75691	0.0789331	0.831853
AGAP004079	238.228	0.577085	0.310453	1.85885	0.0630485	0.831853
AGAP004196	326.392	0.487475	0.252371	1.93158	0.0534112	0.831853
AGAP004209	30.1795	0.658686	0.365825	1.80055	0.0717741	0.831853
AGAP004230	10.7323	0.491344	0.281385	1.74616	0.0807826	0.831853
AGAP004284	123.06	0.553953	0.316732	1.74896	0.0802972	0.831853
AGAP004331	14.4401	0.549477	0.291255	1.88658	0.0592165	0.831853
AGAP004529	865.211	0.458967	0.243199	1.8872	0.0591329	0.831853
AGAP004595	17.6621	0.662368	0.353521	1.87363	0.0609809	0.831853
AGAP004653	4270.12	0.399111	0.216158	1.84638	0.0648366	0.831853
AGAP005109	895.814	0.463501	0.255983	1.81067	0.0701922	0.831853
AGAP005170	930.316	-0.673757	0.35487	-1.8986	0.0576172	0.831853
AGAP005219	43.7537	0.641547	0.345537	1.85667	0.0633588	0.831853
AGAP005258	9.66782	0.500409	0.276922	1.80704	0.0707558	0.831853
AGAP005330	17.0025	0.605339	0.323162	1.87318	0.0610438	0.831853
AGAP005356	14.051	0.62369	0.335146	1.86095	0.0627515	0.831853
AGAP005423	918.338	0.425211	0.239788	1.77328	0.0761829	0.831853
AGAP005440	23.4671	0.637986	0.344206	1.8535	0.063811	0.831853
AGAP005466	11.6366	0.563929	0.316818	1.77998	0.07508	0.831853
AGAP005486	263.322	0.515908	0.278838	1.85021	0.0642834	0.831853
AGAP005528	2254.51	-0.449684	0.241648	-1.86091	0.0627574	0.831853
AGAP005531	810.776	-0.623606	0.340314	-1.83244	0.0668853	0.831853
AGAP005600	60.3947	0.668258	0.382699	1.74617	0.0807811	0.831853
AGAP005606	206.187	-0.514986	0.281045	-1.83239	0.0668927	0.831853
AGAP005633	30.6197	0.545388	0.311805	1.74913	0.0802679	0.831853
AGAP005637	14.1429	0.521145	0.28028	1.85937	0.0629747	0.831853
AGAP005711	1056.28	-0.554491	0.316821	-1.75017	0.0800895	0.831853
AGAP005777	1646.11	-0.485643	0.27063	-1.79449	0.0727354	0.831853
AGAP005796	27.2025	0.699003	0.362143	1.93019	0.0535838	0.831853
AGAP005803	690.157	-0.576697	0.326227	-1.76778	0.0770981	0.831853
AGAP005841	758.626	-0.600231	0.329868	-1.81961	0.0688181	0.831853
AGAP005897	209.733	-0.521908	0.295389	-1.76685	0.0772538	0.831853
AGAP005953	570.899	-0.532888	0.302806	-1.75984	0.0784355	0.831853
AGAP006021	12.3995	0.53693	0.300785	1.7851	0.0742456	0.831853
AGAP006023	12.1874	0.564318	0.312419	1.80629	0.0708736	0.831853
AGAP006028	14.6342	0.532107	0.282315	1.8848	0.0594572	0.831853
AGAP006121	2393.44	-0.387731	0.206021	-1.882	0.0598357	0.831853
AGAP006149	9.7734	0.515032	0.287862	1.78916	0.073589	0.831853
AGAP006159	233.883	-0.576966	0.320944	-1.79771	0.0722222	0.831853
AGAP006227	2382.63	-0.561835	0.300261	-1.87115	0.0613241	0.831853
AGAP006347	96.921	0.544619	0.308144	1.76742	0.077158	0.831853
AGAP006353	698.573	0.508977	0.287605	1.76971	0.076776	0.831853
AGAP006385	910361	0.490992	0.275465	1.78241	0.0746817	0.831853
AGAP006436	154.305	0.667376	0.382937	1.74278	0.081372	0.831853
AGAP006456	1336.32	0.46598	0.240402	1.93834	0.0525823	0.831853
AGAP006468	28.531	0.550794	0.28608	1.92531	0.0541903	0.831853
AGAP006570	743.432	0.38329	0.214161	1.78973	0.0734969	0.831853
AGAP006604	107.801	0.591555	0.338762	1.74623	0.0807718	0.831853
AGAP006656	10.5215	0.501845	0.284451	1.76426	0.0776885	0.831853
AGAP006791	21.3022	0.50103	0.277365	1.8064	0.0708565	0.831853
AGAP006792	10.5164	0.667978	0.370929	1.80083	0.0717305	0.831853
AGAP006794	11.8198	0.504581	0.283662	1.77881	0.0752705	0.831853
AGAP006869	10.8836	0.494216	0.277735	1.77945	0.0751657	0.831853
AGAP006905	9.75459	0.60707	0.347805	1.74543	0.0809094	0.831853
AGAP006911	24.2595	0.694489	0.383387	1.81146	0.0700702	0.831853
AGAP006918	1321.21	0.434659	0.228557	1.90175	0.0572038	0.831853
AGAP006946	359.327	0.5212	0.297798	1.75018	0.0800873	0.831853
AGAP007010	1018.88	-0.482556	0.273571	-1.76391	0.0777463	0.831853
AGAP007038	13.6092	0.618406	0.320604	1.92888	0.053746	0.831853
AGAP007065	4041.28	-0.617109	0.320914	-1.92297	0.0544833	0.831853
AGAP007082	1194.63	0.474988	0.2552	1.86124	0.0627107	0.831853
AGAP007083	13.2979	0.696778	0.371883	1.87365	0.0609789	0.831853
AGAP007087	13035.6	0.507184	0.264873	1.91482	0.055515	0.831853
AGAP007109	14.3067	0.524897	0.28097	1.86816	0.0617399	0.831853
AGAP007140	1313.38	-0.466813	0.245095	-1.90462	0.0568296	0.831853
AGAP007204	709.607	-0.617851	0.339684	-1.8189	0.068927	0.831853
AGAP007256	911.131	-0.567799	0.319855	-1.77518	0.0758686	0.831853
AGAP007280	11.4996	0.475249	0.271251	1.75207	0.0797626	0.831853
AGAP007294	1725.15	-0.644455	0.34409	-1.87292	0.0610788	0.831853
AGAP007400	140.268	-0.571723	0.307321	-1.86035	0.0628367	0.831853
AGAP007401	94.0398	-0.621436	0.345372	-1.79932	0.0719676	0.831853
AGAP007499	545.592	-0.510825	0.291763	-1.75083	0.079976	0.831853
AGAP007621	3039.43	0.439277	0.243932	1.80082	0.0717314	0.831853
AGAP007648	29.6548	0.618691	0.330712	1.87078	0.061375	0.831853
AGAP007675	25.7389	0.655436	0.351596	1.86417	0.0622974	0.831853
AGAP007681	82.6438	-0.692056	0.361738	-1.91314	0.05573	0.831853
AGAP007722	747.751	0.386901	0.217076	1.78233	0.0746962	0.831853
AGAP007740	13870.7	0.522921	0.297115	1.76	0.0784085	0.831853
AGAP007768	4080.04	0.425633	0.230595	1.84581	0.0649205	0.831853
AGAP007780	1069.61	0.452953	0.25425	1.78153	0.0748267	0.831853
AGAP007792	13.8567	0.561611	0.293211	1.91539	0.0554434	0.831853
AGAP007802	62.6798	0.716899	0.373563	1.91908	0.0549737	0.831853
AGAP007889	3814.02	-0.59649	0.30705	-1.94265	0.052059	0.831853
AGAP007893	206.856	0.609041	0.313887	1.94032	0.0523408	0.831853
AGAP007903	10.0902	0.586903	0.329597	1.78067	0.0749667	0.831853
AGAP007913	793.089	0.546958	0.312688	1.74921	0.0802542	0.831853
AGAP007922	340.171	0.473144	0.267461	1.76902	0.0768904	0.831853
AGAP007957	9990.77	-0.662785	0.362143	-1.83018	0.0672235	0.831853
AGAP008023	14.9566	0.544897	0.293906	1.85398	0.0637419	0.831853
AGAP008025	15.008	0.602352	0.331146	1.81899	0.0689131	0.831853
AGAP008077	40.7449	0.683514	0.38257	1.78664	0.0739963	0.831853
AGAP008155	9.63237	0.559587	0.291321	1.92086	0.0547494	0.831853
AGAP008227	10329.4	-0.514548	0.283303	-1.81625	0.0693325	0.831853
AGAP008254	15.3669	0.552987	0.316114	1.74933	0.0802343	0.831853
AGAP008324	458.722	-0.520212	0.29396	-1.76967	0.0767823	0.831853
AGAP008334	14.3067	0.524897	0.28097	1.86816	0.0617399	0.831853
AGAP008436	5341.48	-0.596459	0.316403	-1.88512	0.0594132	0.831853
AGAP008468	9.47583	0.475335	0.270336	1.75831	0.0786942	0.831853
AGAP008473	741.999	-0.589333	0.312759	-1.8843	0.0595244	0.831853
AGAP008536	871.339	-0.606824	0.341989	-1.7744	0.0759977	0.831853
AGAP008538	11.5965	0.581606	0.309543	1.87892	0.0602555	0.831853
AGAP008633	873.42	-0.597908	0.333495	-1.79286	0.0729958	0.831853
AGAP008639	467.435	-0.56947	0.312426	-1.82274	0.0683433	0.831853
AGAP008653	1375.52	0.41375	0.227144	1.82153	0.0685261	0.831853
AGAP008659	4787.48	-0.431844	0.22487	-1.92041	0.0548058	0.831853
AGAP008726	14.0461	0.556135	0.312578	1.77918	0.0752096	0.831853
AGAP008775	11.5742	0.499917	0.282828	1.76757	0.0771335	0.831853
AGAP008801	938.282	-0.633677	0.326606	-1.94019	0.052357	0.831853
AGAP008826	16.9117	0.658965	0.34911	1.88756	0.0590854	0.831853
AGAP008837	1084.03	0.40639	0.232326	1.74922	0.0802524	0.831853
AGAP008931	1372.71	-0.528993	0.295553	-1.78984	0.0734795	0.831853
AGAP008964	27.678	0.738607	0.382904	1.92896	0.0537358	0.831853
AGAP009013	158.87	0.528306	0.301806	1.75049	0.0800346	0.831853
AGAP009022	22.0309	0.670798	0.350441	1.91415	0.0556008	0.831853
AGAP009028	34.0605	0.626706	0.348647	1.79754	0.0722502	0.831853
AGAP009036	3303.12	-0.636652	0.354672	-1.79505	0.0726464	0.831853
AGAP009087	19.3386	0.703212	0.364331	1.93015	0.0535884	0.831853
AGAP009098	25.6229	0.675165	0.380026	1.77663	0.0756294	0.831853
AGAP009107	10.0748	0.652245	0.372028	1.75321	0.0795654	0.831853
AGAP009265	1192.34	-0.639438	0.35852	-1.78355	0.0744974	0.831853
AGAP009268	13.278	0.53305	0.282599	1.88624	0.0592629	0.831853
AGAP009278	549.395	-0.472919	0.271278	-1.7433	0.0812814	0.831853
AGAP009286	13.8972	0.515695	0.279228	1.84686	0.0647673	0.831853
AGAP009291	1042.05	-0.561341	0.314893	-1.78264	0.0746453	0.831853
AGAP009332	16.3333	0.560226	0.320381	1.74863	0.0803556	0.831853
AGAP009333	273	-0.654672	0.356052	-1.83869	0.0659601	0.831853
AGAP009479	17.3497	0.497313	0.280235	1.77463	0.0759586	0.831853
AGAP009537	2980.68	0.450272	0.238968	1.88424	0.0595328	0.831853
AGAP009591	65.6854	0.643453	0.331591	1.9405	0.0523187	0.831853
AGAP009594	20.806	0.668981	0.382799	1.74761	0.0805323	0.831853
AGAP009596	15.5995	0.684661	0.363372	1.88419	0.0595397	0.831853
AGAP009602	946.194	0.442404	0.244405	1.81012	0.0702765	0.831853
AGAP009613	218.788	0.530253	0.291278	1.82044	0.0686922	0.831853
AGAP009643	254.398	-0.577166	0.330942	-1.74401	0.0811578	0.831853
AGAP009683	9.53986	0.590762	0.3128	1.88863	0.0589417	0.831853
AGAP009812	10.004	0.536777	0.284187	1.88881	0.0589169	0.831853
AGAP009865	1150.69	0.483335	0.250726	1.92774	0.0538872	0.831853
AGAP009867	530.824	0.4241	0.225971	1.87679	0.0605473	0.831853
AGAP009959	10.0467	0.65874	0.343838	1.91584	0.055385	0.831853
AGAP009972	1005.83	-0.582422	0.322559	-1.80563	0.070976	0.831853
AGAP010003	606.923	-0.649702	0.340912	-1.90577	0.0566794	0.831853
AGAP010023	15.2217	0.536773	0.295379	1.81723	0.0691817	0.831853
AGAP010048	14.2451	0.60248	0.320337	1.88077	0.0600032	0.831853
AGAP010054	15.2016	0.555089	0.31848	1.74293	0.0813455	0.831853
AGAP010072	274.269	0.483205	0.272527	1.77305	0.0762199	0.831853
AGAP010125	171.399	0.49082	0.273775	1.79278	0.0730074	0.831853
AGAP010435	19.2204	0.655727	0.342359	1.91532	0.0554519	0.831853
AGAP010444	10.5772	0.554786	0.287439	1.9301	0.0535946	0.831853
AGAP010450	294.11	0.498911	0.272835	1.82861	0.0674575	0.831853
AGAP010503	14.9361	0.533953	0.29892	1.78628	0.0740547	0.831853
AGAP010513	15.6175	0.533252	0.282374	1.88846	0.0589646	0.831853
AGAP010597	9.54827	0.568992	0.312516	1.82068	0.0686551	0.831853
AGAP010606	500.389	0.477591	0.251724	1.89728	0.0577915	0.831853
AGAP010716	706.888	-0.499421	0.265985	-1.87763	0.0604321	0.831853
AGAP010742	13.9327	0.530953	0.29869	1.77761	0.0754684	0.831853
AGAP010767	1015.23	-0.506255	0.266568	-1.89916	0.0575435	0.831853
AGAP010790	20.8628	0.551483	0.292995	1.88223	0.0598052	0.831853
AGAP010808	18.9862	0.68822	0.375143	1.83455	0.066572	0.831853
AGAP010895	3046.13	-0.563605	0.290432	-1.94057	0.0523101	0.831853
AGAP011050	1519.99	0.386592	0.216607	1.78477	0.0742991	0.831853
AGAP011087	18.0576	0.561324	0.306179	1.83332	0.0667545	0.831853
AGAP011125	380.018	0.457179	0.250538	1.82479	0.0680327	0.831853
AGAP011180	192.052	-0.572368	0.316786	-1.8068	0.0707936	0.831853
AGAP011206	1311.3	-0.606076	0.336022	-1.80368	0.0712816	0.831853
AGAP011218	25.5163	0.657091	0.35536	1.84908	0.0644458	0.831853
AGAP011369	91.1157	0.558664	0.314054	1.77888	0.0752596	0.831853
AGAP011414	12.5663	0.598131	0.321361	1.86125	0.0627093	0.831853
AGAP011453	5738.76	-0.61975	0.339836	-1.82367	0.0682014	0.831853
AGAP011504	2046.84	0.364546	0.200834	1.81516	0.0694988	0.831853
AGAP011640	29.3626	0.657128	0.338979	1.93855	0.0525561	0.831853
AGAP011646	16.0189	0.507079	0.281789	1.7995	0.0719396	0.831853
AGAP011703	14.7161	0.533888	0.282645	1.8889	0.0589051	0.831853
AGAP011716	230.985	0.5373	0.286113	1.87793	0.0603912	0.831853
AGAP011764	115.08	-0.609375	0.331657	-1.83737	0.0661558	0.831853
AGAP011772	23.3185	0.634795	0.34733	1.82764	0.0676035	0.831853
AGAP011798	10560.9	-0.565661	0.317535	-1.78141	0.0748451	0.831853
AGAP011820	144.148	0.551728	0.314531	1.75413	0.0794085	0.831853
AGAP011825	202.741	0.486737	0.272431	1.78664	0.0739956	0.831853
AGAP011940	284.625	-0.637741	0.348191	-1.83159	0.0670132	0.831853
AGAP011964	557.167	-0.544067	0.28004	-1.94282	0.052038	0.831853
AGAP011967	11.5199	0.646316	0.358069	1.805	0.0710743	0.831853
AGAP012096	276.759	0.470624	0.269597	1.74566	0.0808707	0.831853
AGAP012166	185.975	-0.596566	0.308808	-1.93183	0.0533801	0.831853
AGAP012203	230.764	-0.541204	0.303265	-1.78459	0.0743278	0.831853
AGAP012230	66.7914	0.674735	0.364421	1.85152	0.0640941	0.831853
AGAP012244	18.73	0.667108	0.367294	1.81628	0.0693276	0.831853
AGAP012254	136.288	-0.6469	0.365037	-1.77215	0.0763699	0.831853
AGAP012403	76.6912	0.645832	0.36367	1.77588	0.0757534	0.831853
AGAP012406	137.189	-0.682524	0.365133	-1.86925	0.0615882	0.831853
AGAP012422	88.1912	0.652995	0.369916	1.76525	0.0775213	0.831853
AGAP012751	693.336	-0.667849	0.346445	-1.92772	0.0538901	0.831853
AGAP012895	85.5711	0.564988	0.321019	1.75998	0.0784109	0.831853
AGAP013057	17.3772	0.600248	0.324336	1.8507	0.0642127	0.831853
AGAP013095	24.4074	0.669282	0.374849	1.78547	0.0741849	0.831853
AGAP013109	3910.85	0.540827	0.303362	1.78278	0.0746223	0.831853
AGAP013139	60.8978	0.691299	0.357625	1.93303	0.0532327	0.831853
AGAP013194	87.2278	0.606633	0.33869	1.79111	0.0732752	0.831853
AGAP013212	283.308	0.550827	0.294385	1.87111	0.0613293	0.831853
AGAP013234	12.6799	0.567989	0.303259	1.87295	0.0610752	0.831853
AGAP013249	20.1882	0.529155	0.297993	1.77573	0.0757779	0.831853
AGAP013276	12.9146	0.492615	0.274739	1.79303	0.0729682	0.831853
AGAP013298	23.255	0.53429	0.281569	1.89755	0.0577557	0.831853
AGAP013305	27.1104	0.675349	0.381409	1.77067	0.076616	0.831853
AGAP013408	12.9307	0.550874	0.28822	1.9113	0.0559662	0.831853
AGAP013480	12.9153	0.472655	0.270479	1.74748	0.0805544	0.831853
AGAP013772	17.4859	0.562369	0.293836	1.91388	0.0556349	0.831853
AGAP028064	521.687	-0.493262	0.271772	-1.81499	0.0695261	0.831853
AGAP028111	10.6904	0.533201	0.293885	1.81432	0.0696285	0.831853
AGAP028123	176.71	0.536369	0.288979	1.85608	0.0634419	0.831853
AGAP028194	450.484	0.414404	0.23435	1.76831	0.0770084	0.831853
AGAP028366	50301	0.39742	0.207771	1.91278	0.0557762	0.831853
AGAP028418	11.0288	0.541039	0.30536	1.77181	0.0764267	0.831853
AGAP002955	117.342	-0.61914	0.355525	-1.74148	0.0815988	0.83269
AGAP003355	12.0139	0.470493	0.2702	1.74128	0.0816345	0.83269
AGAP008512	21.7129	0.48607	0.279377	1.73984	0.0818874	0.833351
AGAP009151	12.0047	0.516451	0.296919	1.73937	0.0819704	0.833351
AGAP009264	766.32	-0.598798	0.344155	-1.73991	0.0818752	0.833351
AGAP000100	2935.48	-0.391778	0.225442	-1.73783	0.0822415	0.834267
AGAP002526	225.496	0.526811	0.303121	1.73796	0.0822184	0.834267
AGAP007092	18.7514	0.465788	0.268115	1.73727	0.0823394	0.834343
AGAP000041	12.6239	0.472308	0.273793	1.72505	0.0845183	0.834594
AGAP000184	621.259	-0.608624	0.352508	-1.72656	0.0842475	0.834594
AGAP000513	6980.37	0.497622	0.288651	1.72396	0.0847155	0.834594
AGAP000893	23.7844	0.509695	0.295023	1.72765	0.0840515	0.834594
AGAP001476	128.741	-0.572178	0.331607	-1.72547	0.0844426	0.834594
AGAP001583	1143.99	-0.569552	0.328251	-1.73511	0.0827213	0.834594
AGAP002080	10.3229	0.482565	0.279772	1.72485	0.0845544	0.834594
AGAP002236	2220.2	-0.450835	0.261144	-1.72638	0.0842782	0.834594
AGAP002710	345.16	-0.49333	0.286011	-1.72486	0.0845519	0.834594
AGAP003189	22.7692	0.580168	0.334588	1.73398	0.0829223	0.834594
AGAP003714	18.2725	0.470646	0.271492	1.73355	0.0829977	0.834594
AGAP006376	54.2679	0.661083	0.381618	1.73232	0.0832173	0.834594
AGAP006630	837.303	0.487912	0.283066	1.72367	0.0847673	0.834594
AGAP006750	541.338	-0.579475	0.335563	-1.72687	0.0841908	0.834594
AGAP006970	19.1893	0.631275	0.364557	1.73162	0.0833409	0.834594
AGAP008199	13.5309	0.596232	0.343897	1.73375	0.0829624	0.834594
AGAP008572	132.039	0.559149	0.322445	1.73409	0.0829019	0.834594
AGAP008995	16.8594	0.490452	0.282726	1.73473	0.082789	0.834594
AGAP009104	207.819	-0.462939	0.267898	-1.72804	0.0839803	0.834594
AGAP009123	16.0887	0.559138	0.323851	1.72653	0.084252	0.834594
AGAP009588	149.656	0.487912	0.282017	1.73008	0.0836157	0.834594
AGAP010398	46.1024	0.626332	0.363206	1.72446	0.0846255	0.834594
AGAP011210	269.163	-0.612513	0.355165	-1.72458	0.0846023	0.834594
AGAP012241	14.428	0.650497	0.377329	1.72395	0.0847164	0.834594
AGAP013141	215.851	0.554818	0.320657	1.73026	0.0835844	0.834594
AGAP013142	61.8701	0.594916	0.34519	1.72345	0.084808	0.834594
AGAP028200	12.5878	0.464733	0.268812	1.72884	0.0838374	0.834594
AGAP002424	997.411	-0.518748	0.301177	-1.7224	0.0849972	0.834915
AGAP010715	10.4206	0.51204	0.297306	1.72226	0.0850217	0.834915
AGAP009118	12.1632	0.562721	0.326839	1.72171	0.085123	0.83502
AGAP003186	16.2496	0.590385	0.343256	1.71996	0.0854404	0.836354
AGAP009893	629.044	-0.573301	0.333285	-1.72015	0.0854044	0.836354
AGAP000500	3379.05	-0.463071	0.269388	-1.71898	0.0856184	0.836473
AGAP028028	355.171	-0.518084	0.301406	-1.71889	0.0856339	0.836473
AGAP000088	12.873	0.630892	0.367268	1.7178	0.085834	0.836655
AGAP005889	14.6643	0.586356	0.3413	1.71801	0.0857947	0.836655
AGAP008491	1095.12	0.466454	0.271857	1.71581	0.0861976	0.839311
AGAP002962	613.268	-0.461909	0.269637	-1.71308	0.0866977	0.839594
AGAP003151	16.7395	0.566829	0.330814	1.71344	0.0866317	0.839594
AGAP003614	467.927	0.42307	0.247024	1.71267	0.0867729	0.839594
AGAP006513	395.581	-0.505838	0.29521	-1.71349	0.0866231	0.839594
AGAP009234	294.378	0.500707	0.292071	1.71433	0.0864672	0.839594
AGAP012048	2049.61	-0.580544	0.338965	-1.7127	0.0867686	0.839594
AGAP000293	13.3168	0.46623	0.274121	1.70082	0.088977	0.840051
AGAP000345	17.8507	0.450516	0.264844	1.70106	0.0889314	0.840051
AGAP000347	10.4121	0.452366	0.266373	1.69824	0.0894621	0.840051
AGAP000779	17.968	0.460786	0.269446	1.71012	0.0872429	0.840051
AGAP001277	99.2904	-0.564156	0.33064	-1.70626	0.0879601	0.840051
AGAP001581	9.90104	0.46404	0.271646	1.70825	0.0875892	0.840051
AGAP001777	292.727	-0.609752	0.357632	-1.70497	0.0882003	0.840051
AGAP002198	134.64	0.590031	0.346204	1.70429	0.0883276	0.840051
AGAP002519	18.4217	0.480276	0.281532	1.70594	0.0880199	0.840051
AGAP003447	63.7151	0.594289	0.347187	1.71173	0.0869469	0.840051
AGAP003864	965.877	0.489012	0.285818	1.71092	0.0870957	0.840051
AGAP004982	11.3455	0.567441	0.333058	1.70373	0.0884315	0.840051
AGAP005034	12.0776	0.585039	0.341962	1.71083	0.0871124	0.840051
AGAP006175	48.8754	0.621953	0.365079	1.70361	0.0884537	0.840051
AGAP006747	2066.31	-0.520685	0.305115	-1.70652	0.0879119	0.840051
AGAP007052	10.4121	0.452366	0.266373	1.69824	0.0894621	0.840051
AGAP007130	882.862	-0.578608	0.340147	-1.70105	0.0889333	0.840051
AGAP008143	9.70452	0.490554	0.288126	1.70257	0.088649	0.840051
AGAP008704	1886.86	0.415381	0.243412	1.7065	0.0879158	0.840051
AGAP009445	551.093	-0.434285	0.255484	-1.69985	0.0891592	0.840051
AGAP009595	1717.43	-0.425072	0.250051	-1.69994	0.0891414	0.840051
AGAP009637	10.2119	0.572032	0.336689	1.69899	0.0893205	0.840051
AGAP010306	40.6385	0.644052	0.37896	1.69953	0.0892202	0.840051
AGAP010509	3034.72	-0.445651	0.262156	-1.69995	0.0891412	0.840051
AGAP010892	9.38009	0.514988	0.302336	1.70336	0.0885007	0.840051
AGAP011907	291.956	0.509266	0.298651	1.70522	0.0881533	0.840051
AGAP012106	224.28	-0.624664	0.366913	-1.70248	0.0886647	0.840051
AGAP012590	567.586	0.474235	0.278871	1.70055	0.0890274	0.840051
AGAP013297	10.7626	0.454354	0.26682	1.70285	0.0885962	0.840051
AGAP001434	16.6526	0.552602	0.325759	1.69636	0.0898186	0.84254
AGAP002719	20.3087	0.524998	0.309625	1.69559	0.0899627	0.843034
AGAP002634	14.796	0.543953	0.320972	1.69471	0.090131	0.843723
AGAP008997	17.6869	0.447659	0.264224	1.69424	0.0902191	0.843723
AGAP008727	6262.74	0.394475	0.232934	1.69351	0.0903587	0.844172
AGAP000418	20.8564	0.605297	0.357957	1.69098	0.0908409	0.844734
AGAP005581	849.058	0.414664	0.245058	1.69211	0.0906257	0.844734
AGAP007781	1162.41	-0.623877	0.368658	-1.69229	0.0905898	0.844734
AGAP008996	17.605	0.446217	0.263911	1.69079	0.0908769	0.844734
AGAP013263	11.1951	0.449323	0.265655	1.69138	0.0907644	0.844734
AGAP000344	23.208	0.527158	0.312204	1.68851	0.091314	0.846203
AGAP000352	17.4413	0.443299	0.263279	1.68376	0.0922279	0.846203
AGAP001557	297.934	-0.570447	0.338752	-1.68397	0.0921881	0.846203
AGAP002597	1093.43	-0.52703	0.312007	-1.68916	0.0911883	0.846203
AGAP005843	158.346	0.514568	0.30559	1.68385	0.0922103	0.846203
AGAP006143	223.743	-0.568945	0.337779	-1.68437	0.0921104	0.846203
AGAP006416	20013.5	-0.456679	0.270975	-1.68532	0.0919271	0.846203
AGAP007120	5158.18	0.420548	0.249637	1.68464	0.0920583	0.846203
AGAP009496	500.608	-0.554367	0.3286	-1.68706	0.0915917	0.846203
AGAP009647	1829.7	0.472316	0.279747	1.68837	0.0913398	0.846203
AGAP010290	11.2112	0.530441	0.314759	1.68523	0.0919446	0.846203
AGAP011131	6124.67	0.448493	0.266199	1.68481	0.0920258	0.846203
AGAP013115	13.1087	0.484815	0.287257	1.68774	0.0914618	0.846203
AGAP001061	12.9752	0.542288	0.323006	1.67888	0.0931759	0.846624
AGAP002157	14.5443	0.46525	0.278221	1.67223	0.0944781	0.846624
AGAP002744	11.687	0.442156	0.263925	1.67531	0.0938742	0.846624
AGAP003599	3753.66	0.378821	0.226184	1.67483	0.0939667	0.846624
AGAP004050	1749.27	-0.465361	0.278018	-1.67385	0.0941601	0.846624
AGAP004344	19.5179	0.585594	0.348175	1.6819	0.0925891	0.846624
AGAP005046	10935.3	0.450368	0.269227	1.67282	0.0943627	0.846624
AGAP005257	32.1124	0.636253	0.378225	1.68221	0.0925288	0.846624
AGAP005465	10.9494	0.442729	0.264207	1.67569	0.0937986	0.846624
AGAP005873	226.658	0.48825	0.29198	1.6722	0.0944845	0.846624
AGAP006879	3306.9	0.425657	0.254518	1.6724	0.0944447	0.846624
AGAP007100	10.4351	0.444776	0.264721	1.68017	0.0929249	0.846624
AGAP007181	3882.61	-0.572819	0.341533	-1.6772	0.0935035	0.846624
AGAP008405	331.736	0.455688	0.27119	1.68033	0.0928932	0.846624
AGAP008672	13.4571	0.478043	0.285693	1.67327	0.0942735	0.846624
AGAP008896	259.494	-0.502673	0.299464	-1.67858	0.0932342	0.846624
AGAP008914	3418.79	-0.600367	0.35912	-1.67177	0.0945693	0.846624
AGAP009206	26.5853	-0.642657	0.383358	-1.67639	0.093662	0.846624
AGAP010925	372.397	-0.477708	0.285348	-1.67412	0.0941061	0.846624
AGAP010936	186.167	0.482118	0.287891	1.67465	0.0940026	0.846624
AGAP011113	11.7466	0.517824	0.307712	1.68282	0.0924095	0.846624
AGAP012533	1085.1	0.427877	0.255325	1.67581	0.093775	0.846624
AGAP012965	9.49162	0.450762	0.268854	1.67661	0.0936195	0.846624
AGAP013381	20.3705	0.531645	0.316308	1.68079	0.0928046	0.846624
AGAP028410	147.341	0.54723	0.326836	1.67433	0.0940662	0.846624
AGAP001819	38762	-0.39636	0.237361	-1.66986	0.0949477	0.846724
AGAP003937	13.6394	0.60015	0.359236	1.67063	0.0947953	0.846724
AGAP005504	2059.38	-0.554004	0.3317	-1.6702	0.0948804	0.846724
AGAP006068	17.0193	0.623515	0.37318	1.67082	0.0947578	0.846724
AGAP008884	2077.05	-0.376803	0.225732	-1.66925	0.0950678	0.846976
AGAP011096	93.8999	-0.582304	0.349006	-1.66846	0.0952239	0.847548
AGAP009074	2827.66	-0.561665	0.336907	-1.66712	0.0954905	0.849101
AGAP000992	15.0068	0.575756	0.346795	1.66022	0.0968699	0.850698
AGAP002482	405.449	-0.599053	0.36004	-1.66385	0.0961422	0.850698
AGAP002713	213.985	0.496558	0.299109	1.66012	0.0968897	0.850698
AGAP003221	589.351	-0.483657	0.29143	-1.6596	0.0969954	0.850698
AGAP003753	1293.4	-0.531064	0.320064	-1.65925	0.0970663	0.850698
AGAP005074	17.7809	0.527876	0.318189	1.659	0.0971157	0.850698
AGAP006014	10.7857	0.438323	0.263217	1.66525	0.0958622	0.850698
AGAP006373	964.37	-0.480458	0.289662	-1.65868	0.0971794	0.850698
AGAP006954	15.816	0.442041	0.265632	1.66411	0.096091	0.850698
AGAP007123	48.4948	0.634473	0.381569	1.6628	0.0963527	0.850698
AGAP007616	30.2432	0.531556	0.320319	1.65946	0.0970235	0.850698
AGAP008028	31.9044	0.634915	0.382376	1.66045	0.0968246	0.850698
AGAP009420	11.4705	0.474279	0.286061	1.65796	0.0973246	0.850698
AGAP010768	143.226	0.475035	0.286467	1.65825	0.0972665	0.850698
AGAP010843	990.845	-0.53289	0.321193	-1.65909	0.0970968	0.850698
AGAP011299	561.541	-0.524996	0.316656	-1.65793	0.0973307	0.850698
AGAP011651	259.103	-0.627241	0.377256	-1.66264	0.0963842	0.850698
AGAP012374	1567.54	0.42876	0.257492	1.66514	0.0958853	0.850698
AGAP001568	11.9996	0.521947	0.314942	1.65728	0.0974631	0.851049
AGAP000038	14.1693	0.445416	0.27986	1.59157	0.111482	0.851957
AGAP000045	28.7645	0.561977	0.348767	1.61133	0.107108	0.851957
AGAP000047	12.5463	0.51166	0.310506	1.64783	0.0993882	0.851957
AGAP000051	9.73464	0.461715	0.285763	1.61573	0.106153	0.851957
AGAP000093	519.386	-0.432897	0.278676	-1.55341	0.120326	0.851957
AGAP000096	323.774	0.448564	0.280711	1.59796	0.110053	0.851957
AGAP000129	15.7208	0.562797	0.356427	1.579	0.114337	0.851957
AGAP000207	377.443	-0.440975	0.280118	-1.57425	0.11543	0.851957
AGAP000232	31.4055	0.580115	0.353876	1.63932	0.101147	0.851957
AGAP000298	10.6169	0.531748	0.344237	1.54471	0.122416	0.851957
AGAP000327	20.6331	0.557443	0.345882	1.61166	0.107037	0.851957
AGAP000351	17.4052	0.579065	0.357364	1.62038	0.105151	0.851957
AGAP000364	15.9647	0.462235	0.2975	1.55373	0.120249	0.851957
AGAP000378	417.805	-0.467114	0.293059	-1.59392	0.110953	0.851957
AGAP000393	165.365	-0.509986	0.333696	-1.52829	0.12644	0.851957
AGAP000396	394.387	0.430357	0.279621	1.53907	0.123787	0.851957
AGAP000434	322.873	-0.467118	0.307126	-1.52093	0.128277	0.851957
AGAP000441	88.7706	-0.610282	0.371936	-1.64083	0.100833	0.851957
AGAP000478	55.5893	-0.569463	0.378148	-1.50593	0.132086	0.851957
AGAP000488	15.1021	0.427281	0.262389	1.62843	0.103435	0.851957
AGAP000519	64.2834	0.563052	0.374222	1.50459	0.132429	0.851957
AGAP000553	9.93064	0.491061	0.303354	1.61877	0.105496	0.851957
AGAP000564	175.84	0.485973	0.299931	1.62028	0.105172	0.851957
AGAP000585	245.108	0.582685	0.381773	1.52626	0.126945	0.851957
AGAP000588	25.6351	0.554853	0.338906	1.63719	0.101591	0.851957
AGAP000635	33.2212	0.538497	0.344379	1.56368	0.117894	0.851957
AGAP000656	268.835	-0.534805	0.352789	-1.51594	0.129536	0.851957
AGAP000714	11.1957	0.429488	0.261053	1.64522	0.099925	0.851957
AGAP000721	2372.64	-0.476813	0.316268	-1.50762	0.131651	0.851957
AGAP000725	212.29	-0.467995	0.303351	-1.54275	0.122891	0.851957
AGAP000726	638.819	-0.574495	0.351538	-1.63423	0.10221	0.851957
AGAP000767	552.104	-0.525018	0.325801	-1.61146	0.107078	0.851957
AGAP000851	4732.29	0.426645	0.270466	1.57744	0.114694	0.851957
AGAP000858	15.8036	0.413632	0.256474	1.61276	0.106796	0.851957
AGAP000876	13.7152	0.570068	0.350843	1.62485	0.104194	0.851957
AGAP000892	13.4481	0.513757	0.311268	1.65053	0.098834	0.851957
AGAP000916	10.8682	0.420766	0.259049	1.62427	0.104318	0.851957
AGAP000932	513.959	-0.468037	0.292604	-1.59956	0.109697	0.851957
AGAP000939	159.809	-0.501128	0.328449	-1.52574	0.127074	0.851957
AGAP000955	10.5698	0.455555	0.282762	1.61109	0.107161	0.851957
AGAP000974	39.5332	0.590521	0.382031	1.54574	0.122167	0.851957
AGAP000982	523.02	-0.519479	0.315928	-1.64429	0.100115	0.851957
AGAP001157	6489.95	-0.488007	0.319111	-1.52927	0.126198	0.851957
AGAP001223	92.1826	0.515564	0.326807	1.57758	0.114662	0.851957
AGAP001283	1914.72	-0.424195	0.263892	-1.60746	0.107954	0.851957
AGAP001371	58.9609	0.576436	0.364526	1.58133	0.113803	0.851957
AGAP001391	226.316	-0.481102	0.312942	-1.53735	0.124208	0.851957
AGAP001394	335.52	-0.476607	0.298216	-1.59819	0.11	0.851957
AGAP001398	341.687	-0.395185	0.244208	-1.61823	0.105613	0.851957
AGAP001502	821.346	0.408451	0.250847	1.62829	0.103464	0.851957
AGAP001545	1911.78	0.39363	0.250695	1.57016	0.116379	0.851957
AGAP001604	511.275	-0.471894	0.302372	-1.56064	0.118609	0.851957
AGAP001707	25.5188	-0.570039	0.378872	-1.50457	0.132435	0.851957
AGAP001723	10.0197	0.490342	0.324054	1.51315	0.130241	0.851957
AGAP001775	380.783	-0.61533	0.375235	-1.63985	0.101036	0.851957
AGAP001796	94.9756	0.5525	0.336256	1.6431	0.100363	0.851957
AGAP001867	299.222	-0.441811	0.293829	-1.50363	0.132676	0.851957
AGAP001916	46.3326	0.545696	0.360223	1.51488	0.129802	0.851957
AGAP001949	11.116	0.447528	0.275296	1.62562	0.10403	0.851957
AGAP001995	1371.75	0.385678	0.242067	1.59327	0.111099	0.851957
AGAP002013	23.2537	0.470102	0.291568	1.61232	0.106892	0.851957
AGAP002102	11.2631	0.468941	0.30258	1.54981	0.121187	0.851957
AGAP002114	172.241	-0.48664	0.307966	-1.58017	0.114067	0.851957
AGAP002129	306.488	0.439496	0.279583	1.57197	0.115958	0.851957
AGAP002133	45.8208	0.558838	0.366192	1.52608	0.12699	0.851957
AGAP002170	1430.71	0.396182	0.243587	1.62645	0.103854	0.851957
AGAP002173	828.822	-0.442553	0.289547	-1.52843	0.126405	0.851957
AGAP002178	20.1999	0.587863	0.363901	1.61545	0.106214	0.851957
AGAP002182	4253.82	-0.422748	0.258225	-1.63713	0.101603	0.851957
AGAP002200	20.999	0.485255	0.296196	1.63829	0.101362	0.851957
AGAP002304	63.5323	-0.597067	0.364619	-1.63751	0.101524	0.851957
AGAP002322	10.798	0.460407	0.289455	1.5906	0.1117	0.851957
AGAP002370	14.2432	0.468004	0.287643	1.62703	0.103731	0.851957
AGAP002386	504.624	-0.434913	0.271695	-1.60074	0.109435	0.851957
AGAP002399	187.316	-0.473887	0.306298	-1.54715	0.121828	0.851957
AGAP002407	220.542	0.453478	0.29975	1.51285	0.130317	0.851957
AGAP002411	529.682	-0.48295	0.299404	-1.61304	0.106736	0.851957
AGAP002431	16.3707	0.553085	0.347222	1.59289	0.111185	0.851957
AGAP002456	266.467	-0.496038	0.303378	-1.63505	0.102038	0.851957
AGAP002468	14421.9	0.379112	0.252672	1.50041	0.133508	0.851957
AGAP002483	107.281	0.501701	0.320488	1.56543	0.117482	0.851957
AGAP002485	9.39363	0.398709	0.253951	1.57002	0.11641	0.851957
AGAP002487	20.4476	0.411288	0.25725	1.59879	0.109868	0.851957
AGAP002511	10.9203	0.455357	0.282534	1.61169	0.10703	0.851957
AGAP002512	130.127	0.478029	0.307923	1.55243	0.120559	0.851957
AGAP002579	30.7743	0.56167	0.355813	1.57855	0.114439	0.851957
AGAP002586	707.136	-0.480196	0.308657	-1.55576	0.119766	0.851957
AGAP002622	4057.08	-0.495427	0.329572	-1.50324	0.132776	0.851957
AGAP002649	130.629	0.574965	0.372552	1.54331	0.122755	0.851957
AGAP002652	485.745	-0.413912	0.274521	-1.50776	0.131616	0.851957
AGAP002678	13.0446	0.530235	0.333349	1.59063	0.111693	0.851957
AGAP002721	19.241	0.587974	0.379797	1.54813	0.121592	0.851957
AGAP002729	296.87	-0.465541	0.291307	-1.59811	0.110018	0.851957
AGAP002745	9.39363	0.398709	0.253951	1.57002	0.11641	0.851957
AGAP002752	1256.88	-0.442041	0.294014	-1.50347	0.132717	0.851957
AGAP002783	24.8627	0.595882	0.383113	1.55537	0.119858	0.851957
AGAP002784	16.2654	0.462215	0.305529	1.51284	0.130321	0.851957
AGAP002826	12.9641	0.518353	0.33914	1.52843	0.126405	0.851957
AGAP002830	84.5704	0.579647	0.377359	1.53606	0.124523	0.851957
AGAP002847	5993.89	0.431162	0.276218	1.56095	0.118536	0.851957
AGAP002853	76.1768	0.562494	0.345391	1.62857	0.103404	0.851957
AGAP002972	17.3594	0.559705	0.362779	1.54283	0.122873	0.851957
AGAP002984	128.746	-0.503766	0.32958	-1.52851	0.126386	0.851957
AGAP003010	11.032	0.425326	0.260059	1.6355	0.101945	0.851957
AGAP003025	9098.3	0.452053	0.297165	1.52122	0.128205	0.851957
AGAP003048	157.062	0.542295	0.351785	1.54155	0.123183	0.851957
AGAP003059	20.1654	0.567699	0.34912	1.62609	0.103931	0.851957
AGAP003134	315.55	0.421498	0.271584	1.552	0.120662	0.851957
AGAP003153	4685.04	-0.535041	0.354044	-1.51123	0.130731	0.851957
AGAP003179	714.876	-0.488758	0.324308	-1.50708	0.13179	0.851957
AGAP003184	461.608	-0.540919	0.329635	-1.64097	0.100804	0.851957
AGAP003261	26.8394	0.529436	0.333982	1.58522	0.112916	0.851957
AGAP003283	1685.51	-0.501881	0.334434	-1.50069	0.133436	0.851957
AGAP003284	307.09	-0.510052	0.334862	-1.52317	0.127716	0.851957
AGAP003296	1367.4	-0.392385	0.250602	-1.56577	0.117402	0.851957
AGAP003312	250.64	-0.461432	0.284501	-1.6219	0.104825	0.851957
AGAP003354	10.4075	0.506776	0.312836	1.61994	0.105245	0.851957
AGAP003367	222.618	0.529983	0.328027	1.61567	0.106167	0.851957
AGAP003368	290.737	-0.512635	0.32802	-1.56282	0.118096	0.851957
AGAP003388	143.836	-0.545127	0.341937	-1.59423	0.110884	0.851957
AGAP003394	12.6468	0.4976	0.30172	1.64921	0.0991041	0.851957
AGAP003538	8129.32	0.42274	0.279092	1.5147	0.129848	0.851957
AGAP003556	11878.6	-0.358841	0.217393	-1.65066	0.098809	0.851957
AGAP003619	1086.63	-0.541365	0.332463	-1.62834	0.103452	0.851957
AGAP003647	402.729	-0.514774	0.332166	-1.54975	0.121202	0.851957
AGAP003704	111.144	0.477775	0.306357	1.55954	0.118869	0.851957
AGAP003706	180.851	0.438348	0.276698	1.58421	0.113146	0.851957
AGAP003746	18.7191	0.53626	0.356558	1.50399	0.132584	0.851957
AGAP003783	9.34057	0.45583	0.27954	1.63064	0.102966	0.851957
AGAP003861	157.336	0.459032	0.286463	1.60241	0.109064	0.851957
AGAP003939	19.2806	0.41161	0.26549	1.55038	0.12105	0.851957
AGAP003960	14.9408	0.562224	0.373838	1.50392	0.132601	0.851957
AGAP004018	11.8037	0.385489	0.252862	1.5245	0.127383	0.851957
AGAP004032	21.4009	0.560079	0.35712	1.56832	0.116806	0.851957
AGAP004049	351.525	-0.474785	0.293702	-1.61655	0.105975	0.851957
AGAP004070	136.078	0.438015	0.284999	1.5369	0.124317	0.851957
AGAP004159	265.23	-0.543667	0.342066	-1.58936	0.111978	0.851957
AGAP004244	273.396	-0.469452	0.306705	-1.53063	0.12586	0.851957
AGAP004272	15.8698	0.580168	0.362887	1.59876	0.109875	0.851957
AGAP004308	143.277	-0.575688	0.368509	-1.56221	0.118239	0.851957
AGAP004318	19.9917	0.588442	0.382784	1.53727	0.124228	0.851957
AGAP004378	6924.59	0.380544	0.239279	1.59038	0.111749	0.851957
AGAP004478	126.13	0.515063	0.336416	1.53103	0.125762	0.851957
AGAP004530	92.7589	0.502672	0.328209	1.53156	0.125632	0.851957
AGAP004630	27.98	0.573779	0.37728	1.52083	0.128303	0.851957
AGAP004684	418.645	0.424987	0.280621	1.51445	0.129912	0.851957
AGAP004707	16.6532	0.497985	0.330629	1.50618	0.132022	0.851957
AGAP004763	512.623	-0.446814	0.290858	-1.53619	0.124491	0.851957
AGAP004842	270.297	0.410156	0.258144	1.58886	0.112091	0.851957
AGAP004851	21.1989	-0.550365	0.364092	-1.51161	0.130633	0.851957
AGAP004887	10700.9	0.40248	0.267571	1.5042	0.132529	0.851957
AGAP004922	13.1497	0.609986	0.379053	1.60924	0.107564	0.851957
AGAP004960	1096.7	0.373887	0.248071	1.50718	0.131766	0.851957
AGAP004995	13.1533	0.540166	0.337768	1.59922	0.109772	0.851957
AGAP005133	619.226	-0.424198	0.282616	-1.50097	0.133363	0.851957
AGAP005136	102.029	0.566201	0.348023	1.62691	0.103757	0.851957
AGAP005205	539.11	-0.510458	0.317107	-1.60973	0.107456	0.851957
AGAP005239	70.7873	0.552829	0.33688	1.64103	0.100792	0.851957
AGAP005254	14.909	0.527449	0.329077	1.60281	0.108976	0.851957
AGAP005280	13.0535	0.493032	0.322507	1.52875	0.126326	0.851957
AGAP005301	18.7302	0.592533	0.372589	1.59031	0.111765	0.851957
AGAP005332	9.96681	0.415449	0.257964	1.61049	0.107291	0.851957
AGAP005339	13.714	0.481166	0.304351	1.58096	0.113888	0.851957
AGAP005351	203.821	-0.556026	0.35663	-1.55911	0.118969	0.851957
AGAP005359	371.097	-0.522841	0.327566	-1.59614	0.110458	0.851957
AGAP005407	16.9069	0.56678	0.377637	1.50086	0.133392	0.851957
AGAP005410	542.332	0.409754	0.253895	1.61387	0.106555	0.851957
AGAP005490	18.191	0.59723	0.362397	1.648	0.0993531	0.851957
AGAP005545	481.975	-0.491463	0.306154	-1.60528	0.108433	0.851957
AGAP005549	716.802	-0.480695	0.314869	-1.52665	0.126848	0.851957
AGAP005621	838.646	0.37064	0.246978	1.5007	0.133434	0.851957
AGAP005630	3945.56	-0.486214	0.316584	-1.53581	0.124584	0.851957
AGAP005714	17.7413	0.455656	0.302555	1.50602	0.132061	0.851957
AGAP005757	1524.88	0.33934	0.211589	1.60377	0.108765	0.851957
AGAP005758	42.0023	0.581145	0.365055	1.59194	0.111399	0.851957
AGAP005770	20.1928	0.572193	0.357468	1.60068	0.109448	0.851957
AGAP005826	442.053	-0.462981	0.290289	-1.5949	0.110736	0.851957
AGAP005832	132.705	-0.483464	0.307765	-1.57089	0.116209	0.851957
AGAP005886	290.396	-0.49151	0.302965	-1.62234	0.104731	0.851957
AGAP005896	10.0494	0.398271	0.253696	1.56987	0.116445	0.851957
AGAP005921	19.4315	0.602776	0.381966	1.57809	0.114545	0.851957
AGAP006027	9.39363	0.398709	0.253951	1.57002	0.11641	0.851957
AGAP006083	36.4773	0.568644	0.374426	1.51871	0.128836	0.851957
AGAP006176	15.8403	0.417337	0.26574	1.57047	0.116306	0.851957
AGAP006198	164.993	0.49629	0.30093	1.64919	0.0991093	0.851957
AGAP006260	558.744	-0.501382	0.308152	-1.62706	0.103724	0.851957
AGAP006270	191.551	-0.520197	0.327545	-1.58817	0.112249	0.851957
AGAP006275	52.4388	0.588734	0.370826	1.58763	0.112371	0.851957
AGAP006349	10.5808	0.506274	0.320441	1.57993	0.114124	0.851957
AGAP006367	1568.16	0.398848	0.24409	1.63402	0.102255	0.851957
AGAP006396	46.2078	0.576469	0.381845	1.5097	0.131121	0.851957
AGAP006413	882.948	-0.443855	0.276608	-1.60463	0.108575	0.851957
AGAP006479	938.398	-0.521654	0.327744	-1.59165	0.111463	0.851957
AGAP006481	14.5071	0.405472	0.263383	1.53948	0.123688	0.851957
AGAP006483	10.0414	0.404687	0.261271	1.54892	0.121402	0.851957
AGAP006509	303.667	0.410302	0.263245	1.55863	0.119084	0.851957
AGAP006548	410.3	0.411884	0.273216	1.50754	0.131673	0.851957
AGAP006599	279.707	-0.479335	0.3044	-1.57469	0.115329	0.851957
AGAP006605	22.8541	0.552369	0.353052	1.56455	0.117687	0.851957
AGAP006619	61.6456	0.530495	0.343771	1.54316	0.122792	0.851957
AGAP006665	373.38	-0.44081	0.281748	-1.56456	0.117687	0.851957
AGAP006670	1450.29	-0.481686	0.301203	-1.59921	0.109774	0.851957
AGAP006705	18.7793	0.57796	0.381805	1.51376	0.130087	0.851957
AGAP006739	13.9203	0.376256	0.247352	1.52114	0.128225	0.851957
AGAP006741	23.9226	0.568553	0.359414	1.58189	0.113675	0.851957
AGAP006803	11.8958	0.524595	0.346205	1.51527	0.129703	0.851957
AGAP006804	147.475	0.500605	0.309962	1.61505	0.106299	0.851957
AGAP006880	87.1233	-0.532097	0.350522	-1.51801	0.129011	0.851957
AGAP006888	119.271	-0.518052	0.334941	-1.5467	0.121936	0.851957
AGAP006897	10.1385	0.466987	0.283831	1.6453	0.0999078	0.851957
AGAP006931	9.88493	0.413088	0.257409	1.60479	0.10854	0.851957
AGAP006948	759.805	-0.489146	0.303081	-1.61391	0.106547	0.851957
AGAP006974	4121.34	-0.472742	0.307702	-1.53636	0.124449	0.851957
AGAP007012	306.196	-0.424883	0.26938	-1.57726	0.114735	0.851957
AGAP007024	384.09	0.452452	0.292577	1.54644	0.121998	0.851957
AGAP007054	749.847	0.444059	0.27996	1.58615	0.112705	0.851957
AGAP007086	24.8997	0.431519	0.284192	1.51841	0.128912	0.851957
AGAP007114	72.6954	0.580961	0.375757	1.54611	0.122079	0.851957
AGAP007174	432.371	-0.529902	0.339582	-1.56045	0.118653	0.851957
AGAP007208	1454.44	0.460744	0.28542	1.61427	0.10647	0.851957
AGAP007290	91.3142	-0.500046	0.323583	-1.54534	0.122263	0.851957
AGAP007332	244.093	-0.457206	0.289513	-1.57923	0.114284	0.851957
AGAP007341	20.6698	0.376523	0.249957	1.50635	0.131977	0.851957
AGAP007371	17.2879	-0.600507	0.381008	-1.5761	0.115003	0.851957
AGAP007420	412.771	-0.571149	0.370833	-1.54018	0.123517	0.851957
AGAP007450	11.0009	0.468004	0.294617	1.58852	0.112169	0.851957
AGAP007453	144.095	0.46977	0.29477	1.59368	0.111008	0.851957
AGAP007472	269.629	-0.506982	0.315052	-1.6092	0.107572	0.851957
AGAP007475	1295.68	0.345886	0.216267	1.59935	0.109743	0.851957
AGAP007476	122.293	0.482126	0.314988	1.53062	0.125864	0.851957
AGAP007532	666.924	-0.519717	0.340726	-1.52533	0.127178	0.851957
AGAP007538	2710.46	-0.491231	0.305591	-1.60748	0.107949	0.851957
AGAP007552	416.041	0.385353	0.240257	1.60392	0.108731	0.851957
AGAP007574	1433.1	0.378324	0.247105	1.53103	0.125763	0.851957
AGAP007575	226.7	0.519034	0.327953	1.58265	0.113502	0.851957
AGAP007583	83.2203	0.570687	0.355201	1.60666	0.108129	0.851957
AGAP007587	456.536	-0.481962	0.303354	-1.58878	0.112111	0.851957
AGAP007605	2163.21	-0.533585	0.331858	-1.60787	0.107864	0.851957
AGAP007615	13.1369	0.400795	0.256419	1.56305	0.118042	0.851957
AGAP007668	1507.72	0.334373	0.21995	1.52022	0.128456	0.851957
AGAP007685	2445.83	-0.539848	0.337373	-1.60015	0.109565	0.851957
AGAP007706	9.72886	0.484468	0.319724	1.51527	0.129705	0.851957
AGAP007741	23.553	0.628251	0.383082	1.63999	0.101007	0.851957
AGAP007863	374.509	-0.531449	0.321126	-1.65496	0.0979335	0.851957
AGAP007878	18.9437	0.575426	0.381888	1.50679	0.131863	0.851957
AGAP007985	182.02	-0.509971	0.322052	-1.5835	0.113306	0.851957
AGAP007987	66.9903	-0.577784	0.354041	-1.63197	0.102686	0.851957
AGAP008003	731.066	-0.508843	0.324399	-1.56857	0.116747	0.851957
AGAP008018	2161.73	0.370365	0.237924	1.55666	0.119552	0.851957
AGAP008073	201.996	0.438352	0.291823	1.50212	0.133067	0.851957
AGAP008190	667.686	-0.571307	0.357621	-1.59752	0.11015	0.851957
AGAP008222	271.085	-0.520526	0.319758	-1.62788	0.103551	0.851957
AGAP008262	9.41311	0.448932	0.29242	1.53523	0.124727	0.851957
AGAP008292	7532.88	0.351633	0.233022	1.50902	0.131295	0.851957
AGAP008303	200.498	-0.53774	0.355699	-1.51179	0.130588	0.851957
AGAP008328	13.0588	0.433453	0.277442	1.56232	0.118212	0.851957
AGAP008335	14.0146	0.418487	0.260496	1.6065	0.108164	0.851957
AGAP008354	36.5956	0.627968	0.383193	1.63878	0.10126	0.851957
AGAP008412	446.133	-0.495348	0.319863	-1.54863	0.121472	0.851957
AGAP008559	20.5625	0.513873	0.314873	1.632	0.102679	0.851957
AGAP008577	1283.71	-0.457055	0.286851	-1.59335	0.111082	0.851957
AGAP008612	531.092	0.352729	0.221883	1.58971	0.111901	0.851957
AGAP008627	293.582	0.516711	0.312381	1.6541	0.0981065	0.851957
AGAP008720	527.226	0.484468	0.30812	1.57233	0.115874	0.851957
AGAP008749	783.263	-0.521574	0.346286	-1.50619	0.132017	0.851957
AGAP008764	11.034	0.536089	0.328665	1.63111	0.102867	0.851957
AGAP008767	10.4485	0.514101	0.313233	1.64128	0.10074	0.851957
AGAP008780	15.1139	0.608988	0.375545	1.62161	0.104887	0.851957
AGAP008807	82.2935	0.528186	0.349222	1.51247	0.130415	0.851957
AGAP008811	10.4581	0.429437	0.261179	1.64423	0.10013	0.851957
AGAP008848	10.6094	0.470924	0.30194	1.55966	0.11884	0.851957
AGAP008938	21.9749	0.53527	0.340268	1.57308	0.1157	0.851957
AGAP008940	1648.12	-0.53664	0.350176	-1.53249	0.125402	0.851957
AGAP009000	21.5939	0.421637	0.259603	1.62416	0.104341	0.851957
AGAP009001	11.1288	0.461534	0.293848	1.57065	0.116263	0.851957
AGAP009009	13.7932	0.39034	0.259928	1.50172	0.133168	0.851957
AGAP009042	9.65199	0.414621	0.265442	1.562	0.118287	0.851957
AGAP009136	14.9428	0.432206	0.265864	1.62567	0.104021	0.851957
AGAP009138	24.5198	0.414973	0.263379	1.57557	0.115124	0.851957
AGAP009308	211.737	-0.530202	0.33879	-1.56499	0.117586	0.851957
AGAP009381	254.958	0.441531	0.286496	1.54114	0.123282	0.851957
AGAP009415	69.2239	0.555293	0.368747	1.50589	0.132095	0.851957
AGAP009508	25191.6	0.406499	0.262263	1.54997	0.12115	0.851957
AGAP009562	13.0645	0.565889	0.343932	1.64535	0.0998968	0.851957
AGAP009572	3022.1	0.331595	0.202952	1.63386	0.102289	0.851957
AGAP009646	335.382	-0.505615	0.333482	-1.51617	0.129476	0.851957
AGAP009652	1661.29	0.344229	0.21255	1.61952	0.105335	0.851957
AGAP009711	9.36264	0.382156	0.249589	1.53114	0.125734	0.851957
AGAP009725	11.5971	0.47376	0.310232	1.52712	0.126732	0.851957
AGAP009730	10.5943	0.438489	0.291945	1.50196	0.133108	0.851957
AGAP009783	159.863	0.539817	0.333328	1.61947	0.105345	0.851957
AGAP009788	1481.42	-0.51147	0.340052	-1.50409	0.132557	0.851957
AGAP009831	55.7175	0.567389	0.361848	1.56803	0.116875	0.851957
AGAP009978	9.81647	0.488754	0.312633	1.56335	0.117971	0.851957
AGAP010049	9.88559	0.393637	0.252562	1.55858	0.119096	0.851957
AGAP010075	108.889	-0.51157	0.330857	-1.5462	0.122057	0.851957
AGAP010151	874.054	-0.513965	0.337887	-1.52111	0.128232	0.851957
AGAP010210	251.376	0.404049	0.258543	1.56279	0.118101	0.851957
AGAP010253	1275.59	0.397646	0.244767	1.62459	0.10425	0.851957
AGAP010338	281.916	0.441678	0.282112	1.56561	0.117439	0.851957
AGAP010447	308.427	0.400889	0.261067	1.53558	0.124643	0.851957
AGAP010757	134.504	-0.486763	0.309139	-1.57458	0.115354	0.851957
AGAP010817	12.0392	0.490623	0.308064	1.5926	0.111249	0.851957
AGAP010907	9.69842	0.390723	0.25544	1.52961	0.126114	0.851957
AGAP011049	130.774	-0.505091	0.313489	-1.61119	0.107138	0.851957
AGAP011079	1225.87	-0.537593	0.345836	-1.55447	0.120071	0.851957
AGAP011097	10.17	0.510063	0.337943	1.50932	0.131218	0.851957
AGAP011118	172.828	-0.462459	0.282438	-1.63738	0.10155	0.851957
AGAP011124	17.592	0.548871	0.341415	1.60763	0.107915	0.851957
AGAP011209	292.014	-0.601486	0.365555	-1.64541	0.0998858	0.851957
AGAP011216	9.63928	0.40597	0.255708	1.58763	0.112369	0.851957
AGAP011292	289.399	-0.478578	0.300075	-1.59486	0.110743	0.851957
AGAP011296	145.381	-0.556638	0.355911	-1.56398	0.117822	0.851957
[truncated: 12,177 more rows]

## Sheet: 72h
Gene ID	baseMean	log2FoldChange	lfcSE	stat	pvalue	padj
[truncated: 13,546 more rows]

[truncated: 1 more sheets: 96h]
